# Supplementary material for: A Transcriptomic Regulatory Network among miRNAs, lncRNAs, circRNAs, and mRNAs Associated with L-leucine-induced Proliferation of Equine Satellite Cells
Source: Animals (Basel). 2023 Jan 6;13(2):208. doi: 10.3390/ani13020208 (PMC9854542; doi:10.3390/ani13020208)
Supplement: Supplementary file 1 [file animals-13-00208-s001.zip › Table S2.xlsx]

## Sheet: Table S2
Table S2 The p Value and fold changes of mRNA transcript expression in equine SCs with Leu (2 mM).
gene_id	BaseMean	lfcSE	stat	FoldChange	log2FoldChange	pValue	qValue	Expression_CON_1	Expression_CON_2	Expression_CON_3	Expression_CON_4	Expression_CON_5	Expression_LEU_1	Expression_LEU_2	Expression_LEU_3	Expression_LEU_4	Expression_LEU_5	gene_Dbxref	gene_symbol	description	GO_id	GO_term	pathway	pathway_description
A1BG	10.3638	0.630447	0.0472841	1.02088	0.0298101	0.962287	0.973851	0.0814861	0.146485	0.205917	0.0507845	0.0187282	0.140924	0.0857396	0.0891452	0.0808722	0.139604	GeneID:100064369	A1BG	Alpha-1B-glycoprotein	GO:0005576	extracellular region
A2ML1	83.6933	0.385474	4.25515	3.1172	1.64025	2.09e-05	0.000127257	0.126177	0.147855	0.254437	0.0407747	0.115998	0.294413	0.46549	0.42263	0.485002	0.572448	GeneID:100061421,VGNC:VGNC:14882	A2ML1	Alpha-2-macroglobulin-like protein 1	GO:0004867,GO:0005615,GO:0030414,GO:0052548,GO:0070062	serine-type endopeptidase inhibitor activity|extracellular space|peptidase inhibitor activity|regulation of endopeptidase activity|extracellular exosome
A3F2	15.3263	0.877604	1.82702	3.03859	1.6034	0.0676961	0.131398	0.0597788	0.0191044	0.512696	0.0993489	0.0366378	0.334762	0.782745	0.813836	0.113006	0.250347	GeneID:100147481	APOBEC3F	DNA dC->dU-editing enzyme APOBEC-3F			path:ecb05170	Human immunodeficiency virus 1 infection
A3GALT2	49.2812	0.424272	0.109049	1.03259	0.0462665	0.913164	0.941572	0.277781	0.320799	0.417694	0.131152	0.319217	0.517833	0.135807	0.190315	0.379518	0.367742	GeneID:106782783	A3GALT2	Alpha-1,3-galactosyltransferase 2	GO:0005794,GO:0005975,GO:0006688,GO:0016021,GO:0016757,GO:0030259,GO:0031982,GO:0032580,GO:0046872,GO:0047276	Golgi apparatus|carbohydrate metabolic process|glycosphingolipid biosynthetic process|integral component of membrane|transferase activity, transferring glycosyl groups|lipid glycosylation|vesicle|Golgi cisterna membrane|metal ion binding|N-acetyllactosaminide 3-alpha-galactosyltransferase activity	path:ecb00603	Glycosphingolipid biosynthesis - globo and isoglobo series
A4GALT	1958.71	0.286477	-4.28078	0.427399	-1.22635	1.86e-05	0.000114608	22.5839	22.1989	14.4155	22.3558	23.5373	13.4084	5.00842	5.17613	11.4738	12.3974	GeneID:102150730	A4GALT	Lactosylceramide 4-alpha-galactosyltransferase			path:ecb00601,path:ecb00603	Glycosphingolipid biosynthesis - lacto and neolacto series|Glycosphingolipid biosynthesis - globo and isoglobo series
AAAS	1626.14	0.0880894	-5.61239	0.709861	-0.494392	2e-08	2.47e-07	13.1347	13.1943	14.6431	12.4721	12.8462	10.9838	8.70368	9.09194	10.0175	10.737	GeneID:100063811,VGNC:VGNC:14884	Aaas	Aladin	GO:0005643,GO:0005654,GO:0005813,GO:0005829,GO:0006913,GO:0007612,GO:0009566,GO:0015031,GO:0031965,GO:0051028	nuclear pore|nucleoplasm|centrosome|cytosol|nucleocytoplasmic transport|learning|fertilization|protein transport|nuclear membrane|mRNA transport
AACS	4362.53	0.127757	-4.11841	0.694403	-0.526156	3.81e-05	0.000218333	25.0999	26.4248	37.1181	26.3489	26.5756	23.1166	18.844	20.2133	18.8796	22.3221	GeneID:100061661,VGNC:VGNC:14885	AACS	Acetoacetyl-CoA synthetase	GO:0005524,GO:0005829,GO:0006631,GO:0030729	ATP binding|cytosol|fatty acid metabolic process|acetoacetate-CoA ligase activity
AADACL3	8.20994	0.757321	2.92948	4.65428	2.21856	0.00339527	0.0108493	0.00705866	0.0203025	0.0129726	0.00586555	0.00324463	0.0209269	0.0363104	0.109826	0.0240188	0.0483724	GeneID:100055454,VGNC:VGNC:50642	AADACL3	Arylacetamide deacetylase-like 3	GO:0016021,GO:0052689	integral component of membrane|carboxylic ester hydrolase activity
AADAT	81.8096	0.264418	-1.30542	0.787212	-0.345176	0.19175	0.299513	0.462681	0.332698	0.341018	0.508628	0.456374	0.462002	0.252432	0.229651	0.431862	0.37432	GeneID:100067095,VGNC:VGNC:14886	AADAT	Kynurenine/alpha-aminoadipate aminotransferase, mitochondrial	GO:0005739,GO:0006103,GO:0006536,GO:0009058,GO:0016212,GO:0030170,GO:0033512,GO:0047536,GO:0070189	mitochondrion|2-oxoglutarate metabolic process|glutamate metabolic process|biosynthetic process|kynurenine-oxoglutarate transaminase activity|pyridoxal phosphate binding|L-lysine catabolic process to acetyl-CoA via saccharopine|2-aminoadipate transaminase activity|kynurenine metabolic process
AAED1	343.325	0.122015	2.37716	1.22268	0.290049	0.0174466	0.0434794	3.83916	4.18943	4.32324	4.0951	4.13269	5.21504	4.62224	4.50716	5.73218	6.5056	GeneID:100062308	PRXL2C	Peroxiredoxin-like 2C	GO:0016209,GO:0055114	antioxidant activity|oxidation-reduction process
AAGAB	1371.87	0.101304	1.96195	1.14771	0.198753	0.0497678	0.102207	6.93769	7.56787	7.72355	6.63866	5.49423	7.71728	8.60258	8.70918	7.81166	8.60455	GeneID:100052900,VGNC:VGNC:14887	AAGAB	Alpha- and gamma-adaptin-binding protein p34	GO:0005829,GO:0015031	cytosol|protein transport
AAK1	7756.72	0.171818	3.71126	1.5558	0.63766	0.000206231	0.000960339	6.61297	6.06102	10.1137	5.9504	5.9369	9.20424	13.1827	12.9276	10.8728	10.4565	GeneID:100050738,VGNC:VGNC:14888	AAK1	AP2-associated protein kinase 1	GO:0004674,GO:0005112,GO:0005524,GO:0005634,GO:0005829,GO:0005905,GO:0006468,GO:0006897,GO:0019897,GO:0030100,GO:0030136,GO:0031252,GO:0032880,GO:0035612,GO:0043195,GO:0045747,GO:0046777,GO:0050821,GO:0061024,GO:2000369	protein serine/threonine kinase activity|Notch binding|ATP binding|nucleus|cytosol|clathrin-coated pit|protein phosphorylation|endocytosis|extrinsic component of plasma membrane|regulation of endocytosis|clathrin-coated vesicle|cell leading edge|regulation of protein localization|AP-2 adaptor complex binding|terminal bouton|positive regulation of Notch signaling pathway|protein autophosphorylatio…
AAMDC	240.554	0.133627	1.58428	1.15805	0.211703	0.11313	0.19867	7.18592	6.32216	6.24073	5.52638	4.81869	6.2938	7.74881	8.02919	7.25564	7.24184	GeneID:100051441,VGNC:VGNC:14889	Aamdc	Mth938 domain-containing protein	GO:0005737,GO:0043066,GO:0045600,GO:0045944	cytoplasm|negative regulation of apoptotic process|positive regulation of fat cell differentiation|positive regulation of transcription by RNA polymerase II
AAMP	3434.56	0.129359	-0.338847	0.970074	-0.0438327	0.734725	0.813287	29.9708	30.4075	32.0507	30.4875	32.4427	29.7381	37.919	36.9662	27.5806	26.1636	GeneID:100058415,VGNC:VGNC:14890	AAMP	Angio-associated migratory cell protein	GO:0001525,GO:0005829,GO:0005886,GO:0009986,GO:0010595,GO:0014909,GO:0015630,GO:0030154,GO:0042273,GO:0045171,GO:0051082	angiogenesis|cytosol|plasma membrane|cell surface|positive regulation of endothelial cell migration|smooth muscle cell migration|microtubule cytoskeleton|cell differentiation|ribosomal large subunit biogenesis|intercellular bridge|unfolded protein binding
AANAT	3.57879	1.59673	2.56184	17.0365	4.09056	0.010412	0.0282625	0	0.017666	0	0	0	0.0273139	0.0689345	0	0.135848	0.0841811	GeneID:100058770	AANAT	Serotonin N-acetyltransferase	GO:0004059,GO:0005737,GO:0007623,GO:0009416,GO:0030187	aralkylamine N-acetyltransferase activity|cytoplasm|circadian rhythm|response to light stimulus|melatonin biosynthetic process	path:ecb00380	Tryptophan metabolism
AARD	3.38495	1.09119	-0.919238	0.49894	-1.00306	0.357971	0.480806	0.0802017	0.0128156	0.0614156	0.0111076	0.122887	0.0132097	0.0625098	0	0.0606457	0.0152671	GeneID:111774890	AARD	Alanine and arginine-rich domain-containing protein	GO:0030324	lung development
AARS	19774.1	0.181836	-5.35035	0.509486	-0.972887	8.78e-08	9.48e-07	137.107	139.061	85.9844	133.882	133.983	82.0575	51.766	52.6362	73.3237	78.7962	GeneID:100054983,VGNC:VGNC:14891	Aars	Alanine--tRNA ligase, cytoplasmic	GO:0000049,GO:0002161,GO:0002196,GO:0004813,GO:0005524,GO:0005829,GO:0006400,GO:0006419,GO:0008270,GO:0021680,GO:0043524,GO:0045182,GO:0050885,GO:0140018	tRNA binding|aminoacyl-tRNA editing activity|Ser-tRNA(Ala) hydrolase activity|alanine-tRNA ligase activity|ATP binding|cytosol|tRNA modification|alanyl-tRNA aminoacylation|zinc ion binding|cerebellar Purkinje cell layer development|negative regulation of neuron apoptotic process|translation regulator activity|neuromuscular process controlling balance|regulation of cytoplasmic translational fideli…
AARS2	769.197	0.0765548	4.62528	1.27818	0.354088	3.74e-06	2.72e-05	3.81119	3.69133	3.64021	3.29182	3.52933	5.18494	4.45961	4.95055	4.69516	4.84227	GeneID:100067843,VGNC:VGNC:14892	AARS2	Alanine--tRNA ligase, mitochondrial	GO:0000049,GO:0004813,GO:0005524,GO:0005739,GO:0006400,GO:0006419,GO:0008270,GO:0016597,GO:0033108,GO:0070143	tRNA binding|alanine-tRNA ligase activity|ATP binding|mitochondrion|tRNA modification|alanyl-tRNA aminoacylation|zinc ion binding|amino acid binding|mitochondrial respiratory chain complex assembly|mitochondrial alanyl-tRNA aminoacylation
AASDH	1939.79	0.0948799	-0.928463	0.940766	-0.0880925	0.353167	0.476215	9.80904	8.71385	7.80793	8.8754	8.60444	9.04078	7.94704	7.6827	9.91857	8.82963	GeneID:100053858,VGNC:VGNC:14893	AASDH	Beta-alanine-activating enzyme	GO:0005524,GO:0006631,GO:0016878,GO:0019482,GO:0043041	ATP binding|fatty acid metabolic process|acid-thiol ligase activity|beta-alanine metabolic process|amino acid activation for nonribosomal peptide biosynthetic process
AASDHPPT	3868.47	0.107752	-1.14913	0.917754	-0.123821	0.250504	0.367811	26.3008	24.7439	19.0863	25.9262	25.4967	22.6848	22.3019	24.3542	25.7714	22.4539	GeneID:100061627,VGNC:VGNC:14894	AASDHPPT	L-aminoadipate-semialdehyde dehydrogenase-phosphopantetheinyl transferase	GO:0000287,GO:0005829,GO:0008897,GO:0015939,GO:0019878,GO:0070062	magnesium ion binding|cytosol|holo-[acyl-carrier-protein] synthase activity|pantothenate metabolic process|lysine biosynthetic process via aminoadipic acid|extracellular exosome
AASS	83.5739	0.280566	2.1163	1.50918	0.593763	0.034319	0.0753446	0.174149	0.212245	0.0867951	0.218296	0.244222	0.320866	0.267785	0.347309	0.294618	0.259587	GeneID:100056260,VGNC:VGNC:14895	AASS	Alpha-aminoadipic semialdehyde synthase, mitochondrial	GO:0004753,GO:0005737,GO:0005739,GO:0005759,GO:0006554,GO:0019878,GO:0033512,GO:0043231,GO:0047130,GO:0047131,GO:0051262	saccharopine dehydrogenase activity|cytoplasm|mitochondrion|mitochondrial matrix|lysine catabolic process|lysine biosynthetic process via aminoadipic acid|L-lysine catabolic process to acetyl-CoA via saccharopine|intracellular membrane-bounded organelle|saccharopine dehydrogenase (NADP+, L-lysine-forming) activity|saccharopine dehydrogenase (NAD+, L-glutamate-forming) activity|protein tetrameriza…
AATF	2068.09	0.092093	-1.72654	0.895644	-0.159003	0.0842496	0.157092	18.4391	18.8423	16.1213	17.7831	18.5187	15.8743	18.4294	18.2741	16.8332	15.102	GeneID:100057601,VGNC:VGNC:14896	AATF	Protein AATF
AATK	67.9496	0.495456	-0.593586	0.815583	-0.294096	0.552789	0.662772	0.12302	0.238117	0.0661208	0.163948	0.234729	0.176625	0.0607861	0.0541718	0.152699	0.273062	GeneID:100056201	AATK	Serine/threonine-protein kinase LMTK1	GO:0004674,GO:0005524,GO:0016021,GO:0048471	protein serine/threonine kinase activity|ATP binding|integral component of membrane|perinuclear region of cytoplasm
ABAT	16.2003	0.447728	2.59192	2.23531	1.16048	0.00954411	0.0262408	0.0288147	0.0483459	0.0397175	0.0329233	0.0231791	0.103225	0.101063	0.0840616	0.032683	0.082277	GeneID:100051470,VGNC:VGNC:14897	ABAT	4-aminobutyrate aminotransferase, mitochondrial
ABCA1	5451.64	0.333576	-0.538545	0.88292	-0.179646	0.590201	0.694427	5.46795	6.15583	17.2659	6.40222	6.46036	7.8593	5.17042	5.02013	9.05803	11.7547	GeneID:100054241,VGNC:VGNC:14898	ABCA1	ATP-binding cassette sub-family A member 1
ABCA10	4.76133	1.05553	-0.135054	0.905914	-0.142553	0.892569	0.928455	0.00596419	0.0228727	0.0109612	0.0173463	0.0137077	0	0.0223129	0.0086997	0	0.037466	GeneID:100062390,VGNC:VGNC:49429	ABCA10	ATP-binding cassette sub-family A member 10
ABCA12	15.8423	0.958706	2.58836	5.5847	2.48148	0.00964334	0.0264705	0.0117113	0.014971	0	0.0145976	0.00358886	0.00192892	0.104058	0.0968022	0.0221391	0.0378988	GeneID:100050461,VGNC:VGNC:14899	ABCA12	ATP-binding cassette sub-family A member 12
ABCA2	1424.19	0.08729	2.74349	1.18057	0.239479	0.00607894	0.0178968	2.77657	2.79494	3.01037	2.60891	2.55057	3.20921	3.70397	3.72272	3.09691	3.31199	GeneID:100067889,VGNC:VGNC:14901	ABCA2	ATP-binding cassette sub-family A member 2
ABCA3	2323.44	0.13043	-1.61087	0.864474	-0.210106	0.107208	0.190682	6.50027	6.50378	5.84668	6.21342	6.45545	5.28297	6.50062	7.04977	5.04841	4.74792	GeneID:100068313,VGNC:VGNC:14902	ABCA3	ATP-binding cassette sub-family A member 3
ABCA4	348.453	0.391688	3.7587	2.77452	1.47224	0.000170801	0.00081496	0.395038	0.466146	0.37298	0.348106	0.335236	0.555558	2.06459	1.77511	0.657334	0.508212	GeneID:100058746,VGNC:VGNC:14903	ABCA4	Retinal-specific ATP-binding cassette transporter
ABCA5	87.0092	0.197256	0.366734	1.05142	0.0723404	0.713818	0.797799	0.194312	0.202041	0.286697	0.222871	0.203798	0.227187	0.268768	0.290088	0.195565	0.243815	GeneID:100053093,VGNC:VGNC:14904	ABCA5	ATP-binding cassette sub-family A member 5
ABCA6	3.90798	1.45011	0.587661	1.80522	0.852175	0.55676	0.666064	0.0113882	0.0109185	0	0	0.00837565	0	0.0447353	0.00442973	0.00258341	0.00520282	GeneID:100062487,VGNC:VGNC:14905	ABCA6	ATP-binding cassette sub-family A member 6
ABCA7	383.784	0.098487	0.907098	1.06388	0.0893374	0.364355	0.486973	0.698125	0.735264	0.777482	0.765415	0.722276	0.805243	0.703625	0.871402	0.881667	0.890192	GeneID:111774161	ABCA7	ATP-binding cassette sub-family A member 7			path:ecb02010	ABC transporters
ABCA8	4.14742	1.21034	1.24028	2.8307	1.50116	0.214872	0.326632	0.0153809	0.0058986	0.00282675	0.00255622	0.00565608	0	0.0402796	0.0329053	0	0.0210808	GeneID:100062560,VGNC:VGNC:49454	ABCA8	ATP-binding cassette sub-family A member 8
ABCA9	12.5923	0.747837	3.10883	5.0103	2.3249	0.00187833	0.00652437	0.00349416	0.0301503	0.0128434	0.0232284	0	0.0379837	0.111114	0.115527	0.0554853	0.0478903	GeneID:100062524,VGNC:VGNC:14906	ABCA9	ATP-binding cassette sub-family A member 9
ABCB1	243.959	0.17981	-1.38889	0.84105	-0.249736	0.164867	0.266467	1.03475	0.898826	1.20822	1.015	0.776041	0.884182	1.16061	0.730081	0.80744	0.768637	GeneID:100034074,VGNC:VGNC:14907	ABCB1	Multidrug resistance protein 1
ABCB10	673.304	0.174773	1.43741	1.19021	0.251221	0.150601	0.248562	3.05651	2.68623	2.13629	2.77846	2.93768	2.72766	4.01953	4.36382	3.10964	2.79279	GeneID:100065938,VGNC:VGNC:14908	ABCB10	ATP-binding cassette sub-family B member 10, mitochondrial
ABCB11	159.636	0.320681	6.79456	4.52804	2.17889	1.09e-11	2.59e-10	0.130862	0.245807	0.193874	0.0798924	0.0908431	0.715234	0.63195	0.636275	1.02083	0.509398	GeneID:100052359,VGNC:VGNC:14909	ABCB11	Bile salt export pump
ABCB4	4.00707	0.989558	3.25977	9.35497	3.22573	0.00111502	0.00415955	0.00331621	0.00317943	0.00304732	0.00275568	0	0.0229405	0.00930483	0.0322481	0.0338526	0.0227257	GeneID:100147513	ABCB4	Phosphatidylcholine translocator ABCB4			path:ecb02010,path:ecb04976	ABC transporters|Bile secretion
ABCB6	4704.71	0.148159	0.683555	1.07272	0.101275	0.494256	0.610812	25.0856	25.3024	32.3644	23.9037	24.5232	27.2391	35.7049	34.8371	23.6139	26.2909	GeneID:100059171	ABCB6	ATP-binding cassette sub-family B member 6, mitochondrial			path:ecb02010	ABC transporters
ABCB7	1451.36	0.0740804	-1.70211	0.91631	-0.126093	0.0887343	0.163948	7.18322	6.27966	7.1009	6.20298	7.1904	6.28732	6.07331	6.78448	6.89162	6.7253	GeneID:100060544,VGNC:VGNC:14911	ABCB7	ATP-binding cassette sub-family B member 7, mitochondrial
ABCB8	3884.27	0.0810025	-3.36614	0.827789	-0.272666	0.000762287	0.00298934	16.8554	17.4165	15.7916	17.5504	17.0649	16.6448	13.8911	13.9235	14.9717	14.3563	GeneID:100064064,VGNC:VGNC:14912	ABCB8	ATP-binding cassette sub-family B member 8, mitochondrial	GO:0005524,GO:0005743,GO:0016021,GO:0042626	ATP binding|mitochondrial inner membrane|integral component of membrane|ATPase activity, coupled to transmembrane movement of substances
ABCB9	89.154	0.249072	2.17627	1.45604	0.542049	0.0295348	0.0667066	0.35965	0.218664	0.302276	0.266058	0.374993	0.342417	0.459441	0.639764	0.363159	0.525993	GeneID:100058934,VGNC:VGNC:50909	ABCB9	ATP-binding cassette sub-family B member 9
ABCC1	6255.44	0.181901	-3.77423	0.621344	-0.686535	0.000160505	0.000771737	21.7999	23.421	23.8149	21.9945	22.0435	18.7789	10.6264	9.92987	16.7139	18.0111	GeneID:791240,VGNC:VGNC:14913	ABCC1	Multidrug resistance-associated protein 1	GO:0005524,GO:0005774,GO:0006855,GO:0008559,GO:0016020,GO:0016021,GO:0016323,GO:0034634,GO:0034775,GO:0042626,GO:0042908,GO:0055085	ATP binding|vacuolar membrane|drug transmembrane transport|xenobiotic transmembrane transporting ATPase activity|membrane|integral component of membrane|basolateral plasma membrane|glutathione transmembrane transporter activity|glutathione transmembrane transport|ATPase activity, coupled to transmembrane movement of substances|xenobiotic transport|transmembrane transport
ABCC10	1293.26	0.0657797	-3.75962	0.842468	-0.247307	0.000170172	0.000812878	5.17949	4.84653	4.74943	4.81197	4.96359	4.57958	4.39583	4.26787	4.10199	4.40651	GeneID:100067430,VGNC:VGNC:14914	ABCC10	Multidrug resistance-associated protein 7
ABCC11	11.7009	0.616034	-0.169295	0.930262	-0.104291	0.865565	0.909485	0.0220688	0.0370275	0.0067598	0.0122257	0.0287422	0.00908719	0.0412814	0.0178838	0.0208596	0.0147035	GeneID:100057458,VGNC:VGNC:14915	ABCC11	ATP-binding cassette sub-family C member 11
ABCC2	103.429	0.204676	5.94891	2.3256	1.2176	2.7e-09	4.04e-08	0.127712	0.134896	0.153161	0.125911	0.10149	0.30376	0.271288	0.233649	0.402653	0.368375	GeneID:100060654,VGNC:VGNC:14917	ABCC2	Canalicular multispecific organic anion transporter 1
ABCC3	19.887	0.510345	0.31363	1.11733	0.160059	0.753802	0.827066	0.0471003	0.0722521	0.0367891	0.0450099	0.0108252	0.0395644	0.0374445	0.0389318	0.0400675	0.0941424	GeneID:100070025,VGNC:VGNC:14918	ABCC3	Canalicular multispecific organic anion transporter 2
ABCC4	290.142	0.112262	1.99815	1.16822	0.224317	0.0457003	0.0951459	0.423791	0.426021	0.395241	0.39815	0.380883	0.47819	0.544265	0.553582	0.451986	0.45333	GeneID:100050431,VGNC:VGNC:14919	ABCC4	Multidrug resistance-associated protein 4
ABCC5	2326.64	0.0873352	3.2739	1.21919	0.285927	0.00106075	0.00398888	3.94596	3.75828	2.99381	3.39563	3.27557	4.07937	4.40377	4.57363	4.72926	4.50095	GeneID:100066941,VGNC:VGNC:14920	ABCC5	Multidrug resistance-associated protein 5
ABCC6	150.398	0.369104	-1.27219	0.72218	-0.469569	0.203307	0.313121	0.505999	0.360446	0.371542	0.392964	0.343452	0.308441	0.1349	0.128761	0.40765	0.532018	GeneID:100053637,VGNC:VGNC:49471	ABCC6	Multidrug resistance-associated protein 6
ABCC8	82.0034	0.530972	3.83705	4.10495	2.03736	0.000124524	0.000615962	0.120124	0.125966	0.182823	0.112297	0.0379616	0.252261	0.768897	0.901649	0.425781	0.128624	GeneID:100071788,VGNC:VGNC:14921	ABCC8	ATP-binding cassette sub-family C member 8
ABCD1	3039.94	0.162018	0.914521	1.10816	0.148169	0.360443	0.483163	12.3397	12.7967	15.4772	12.9483	12.253	13.4876	19.1027	19.0024	11.9488	13.0247	GeneID:100058868,VGNC:VGNC:14923	ABCD1	ATP-binding cassette sub-family D member 1
ABCD3	2264.01	0.108348	-2.59429	0.822971	-0.281086	0.00947864	0.0261035	10.3131	9.99171	8.55336	9.814	10.7694	8.73292	7.42641	7.52267	9.92856	9.31664	GeneID:100058542,VGNC:VGNC:14924	ABCD3	ATP-binding cassette sub-family D member 3
ABCD4	1242.49	0.11878	0.790051	1.06721	0.0938426	0.429498	0.550075	9.35739	8.57807	6.85909	8.4277	8.10627	9.30425	8.1123	8.02154	10.1237	10.9506	GeneID:100056775,VGNC:VGNC:14925	ABCD4	ATP-binding cassette sub-family D member 4
ABCE1	4922.2	0.0969547	-1.49064	0.904677	-0.144525	0.136056	0.229319	27.9622	23.0593	25.6903	23.9016	23.124	22.7589	20.495	21.2555	27.814	25.6114	GeneID:100062815,VGNC:VGNC:14926	Abce1	ATP-binding cassette sub-family E member 1	GO:0000054,GO:0005506,GO:0005524,GO:0005737,GO:0005739,GO:0005829,GO:0006413,GO:0006415,GO:0016887,GO:0043024,GO:0060698,GO:0060702	ribosomal subunit export from nucleus|iron ion binding|ATP binding|cytoplasm|mitochondrion|cytosol|translational initiation|translational termination|ATPase activity|ribosomal small subunit binding|endoribonuclease inhibitor activity|negative regulation of endoribonuclease activity
ABCF1	6752.09	0.101898	-4.91777	0.706562	-0.501111	8.75e-07	7.45e-06	42.5092	42.611	35.8485	43.8858	45.107	29.096	34.0533	34.1623	28.4817	30.414	GeneID:100147183,VGNC:VGNC:14927	ABCF1	ATP-binding cassette sub-family F member 1	GO:0005524,GO:0005635,GO:0005654,GO:0005737,GO:0006413,GO:0008494,GO:0016887,GO:0042788,GO:0043022,GO:0045727	ATP binding|nuclear envelope|nucleoplasm|cytoplasm|translational initiation|translation activator activity|ATPase activity|polysomal ribosome|ribosome binding|positive regulation of translation
ABCF2	5912.78	0.0961093	-4.63354	0.734418	-0.445327	3.59e-06	2.63e-05	39.4907	38.5232	35.3767	41.2584	42.2355	30.7737	32.9734	32.506	27.537	28.3786	GeneID:100063507,VGNC:VGNC:14928	ABCF2	ATP-binding cassette sub-family F member 2	GO:0005524,GO:0016887	ATP binding|ATPase activity
ABCF3	2364.9	0.131827	-2.38768	0.803985	-0.31476	0.0169552	0.0424522	16.5811	16.6856	17.2088	16.4452	16.8171	12.6596	16.6587	17.2749	11.9516	12.1876	GeneID:100067030,VGNC:VGNC:14929	ABCF3	ATP-binding cassette sub-family F member 3	GO:0005524,GO:0016020,GO:0016887,GO:0045296,GO:0051607	ATP binding|membrane|ATPase activity|cadherin binding|defense response to virus
ABCG1	1505.67	0.10851	9.33913	2.01865	1.01339	9.71e-21	9.04e-19	1.6433	1.72185	1.91937	1.53218	1.64453	3.74427	3.11044	3.07005	3.85262	4.21796	GeneID:100058103	ABCG1	ATP-binding cassette sub-family G member 1			path:ecb02010	ABC transporters
ABCG2	1585.48	0.063162	1.16046	1.05212	0.0732972	0.24586	0.362326	4.94231	4.35927	4.30853	4.37286	4.31049	4.91402	4.56037	4.87362	5.1435	5.20349	GeneID:100034164,VGNC:VGNC:49041	ABCG2	ATP-binding cassette sub-family G member 2	GO:0005524,GO:0005886,GO:0015238,GO:0016021,GO:0016324,GO:0031966,GO:0033344,GO:0042626,GO:0043235,GO:0055085	ATP binding|plasma membrane|drug transmembrane transporter activity|integral component of membrane|apical plasma membrane|mitochondrial membrane|cholesterol efflux|ATPase activity, coupled to transmembrane movement of substances|receptor complex|transmembrane transport
ABCG4	5.21086	0.813096	2.62598	4.3929	2.13517	0.00863996	0.0241132	0.0040409	0.0154969	0.00371325	0.00671574	0.00742987	0.0239602	0.0340146	0.0589428	0.0458337	0.00923063	GeneID:100146118,VGNC:VGNC:14930	ABCG4	ATP-binding cassette sub-family G member 4
ABCG5	8.06625	0.976151	1.09044	2.09136	1.06444	0.275517	0.395209	0.00738458	0.0637199	0.0950014	0.0122728	0.00678889	0.080275	0.00690671	0.0287242	0.150767	0.143383	GeneID:100069091,VGNC:VGNC:14931	ABCG5	ATP-binding cassette sub-family G member 5
ABCG8	12.4396	0.755137	2.82791	4.39377	2.13546	0.00468533	0.0143769	0.0094739	0.00454157	0.0696458	0.00393627	0.0174194	0.0795811	0.155064	0.0644894	0.102085	0.0811547	GeneID:100069071,VGNC:VGNC:14932	ABCG8	ATP-binding cassette sub-family G member 8
ABHD1	968.993	0.275877	-1.61665	0.734078	-0.445995	0.105955	0.189006	4.85148	4.91728	3.52884	4.93559	4.52682	5.11068	2.10714	1.78005	4.24928	4.38612	GeneID:100071286,VGNC:VGNC:14933	ABHD1	Protein ABHD1	GO:0016021,GO:0016298,GO:0034338,GO:0044255,GO:0047372,GO:0051792,GO:0051793	integral component of membrane|lipase activity|short-chain carboxylesterase activity|cellular lipid metabolic process|acylglycerol lipase activity|medium-chain fatty acid biosynthetic process|medium-chain fatty acid catabolic process
ABHD10	1195.71	0.156618	2.01354	1.24432	0.315358	0.0440576	0.0923194	7.8678	5.98142	8.64183	6.66797	7.08926	8.35876	11.1644	11.6148	7.97998	8.22247	GeneID:100071551,VGNC:VGNC:14934	ABHD10	Mycophenolic acid acyl-glucuronide esterase, mitochondrial	GO:0004553,GO:0005739,GO:0005829,GO:0019391,GO:0102390	hydrolase activity, hydrolyzing O-glycosyl compounds|mitochondrion|cytosol|glucuronoside catabolic process|mycophenolic acid acyl-glucuronide esterase activity
ABHD11	765.953	0.203024	2.32653	1.38736	0.472341	0.0199903	0.0487684	6.41479	5.59193	6.33325	5.90957	5.04609	8.64114	10.5084	11.3064	6.37729	5.72396	GeneID:100061925,VGNC:VGNC:14935	ABHD11	Protein ABHD11	GO:0005739,GO:0016787	mitochondrion|hydrolase activity
ABHD12	3520.72	0.0713454	1.65425	1.08525	0.118023	0.0980772	0.177625	13.5506	14.6776	13.0755	13.7144	13.8112	14.9518	16.0907	17.012	14.6097	15.9497	GeneID:100057168,VGNC:VGNC:14936	ABHD12	Monoacylglycerol lipase ABHD12	GO:0002084,GO:0004622,GO:0006660,GO:0007628,GO:0008474,GO:0010996,GO:0016021,GO:0032281,GO:0032839,GO:0046464,GO:0047372,GO:0052651	protein depalmitoylation|lysophospholipase activity|phosphatidylserine catabolic process|adult walking behavior|palmitoyl-(protein) hydrolase activity|response to auditory stimulus|integral component of membrane|AMPA glutamate receptor complex|dendrite cytoplasm|acylglycerol catabolic process|acylglycerol lipase activity|monoacylglycerol catabolic process
ABHD12B	135.489	0.490587	1.41489	1.6179	0.694125	0.157102	0.2569	0.78156	0.525645	3.23721	0.639761	0.621998	1.59085	2.10567	2.68842	1.24372	2.18502	GeneID:100066699,VGNC:VGNC:14937	ABHD12B	Protein ABHD12B	GO:0016787	hydrolase activity
ABHD13	820.805	0.087603	2.64696	1.17437	0.231882	0.0081219	0.0228873	2.27725	2.25833	1.83436	2.13068	1.95239	2.62555	2.64746	2.48496	2.67827	2.47522	GeneID:100065368,VGNC:VGNC:14938	ABHD13	Protein ABHD13	GO:0002084,GO:0008474,GO:0016020,GO:0016021,GO:0032839	protein depalmitoylation|palmitoyl-(protein) hydrolase activity|membrane|integral component of membrane|dendrite cytoplasm
ABHD14A	1272.48	0.145245	-1.30512	0.876873	-0.189561	0.191853	0.299646	12.3097	13.1563	16.031	11.3106	12.6247	11.786	13.7497	14.3253	10.3573	9.96847	GeneID:100629427,VGNC:VGNC:14939	ABHD14A	Protein ABHD14A	GO:0005737,GO:0016021,GO:0016787	cytoplasm|integral component of membrane|hydrolase activity
ABHD14B	994.683	0.0844343	-2.05515	0.886674	-0.173525	0.039865	0.0851656	7.23209	7.83702	7.07528	6.6689	6.87663	6.13903	5.94922	6.58503	7.64861	7.03043	GeneID:100052116,VGNC:VGNC:14940	ABHD14B	Protein ABHD14B	GO:0005730,GO:0005737,GO:0005829,GO:0016787,GO:0045944	nucleolus|cytoplasm|cytosol|hydrolase activity|positive regulation of transcription by RNA polymerase II
ABHD15	219.332	0.255529	-0.487146	0.917335	-0.12448	0.626155	0.725631	0.760259	0.965301	0.55071	0.799652	0.6643	0.754702	0.413184	0.556144	0.87009	1.03652	GeneID:100072155	ABHD15	Protein ABHD15	GO:0005576,GO:0016020,GO:0016787,GO:0044255	extracellular region|membrane|hydrolase activity|cellular lipid metabolic process
ABHD16A	2805.76	0.181212	2.04785	1.29334	0.371096	0.0405743	0.0864836	19.0079	18.7464	16.5073	17.2112	18.2721	20.8631	32.4395	30.8688	18.9387	18.7024	GeneID:100058736,VGNC:VGNC:14941	ABHD16A	Protein ABHD16A	GO:0016021,GO:0047372,GO:0052651,GO:1905344	integral component of membrane|acylglycerol lipase activity|monoacylglycerol catabolic process|prostaglandin catabolic process
ABHD16B	176.991	0.155955	-0.535066	0.943801	-0.0834461	0.592604	0.696036	1.24162	1.36228	0.89079	1.19727	1.08652	1.20077	1.26684	1.07826	1.17484	1.00861	GeneID:102150787	Abhd16b	Protein ABHD16B	GO:0016787	hydrolase activity
ABHD17A	3500.86	0.155757	1.4831	1.17365	0.231002	0.138048	0.231985	34.1163	34.3355	46.48	35.2695	32.4875	42.5307	53.9761	53.5591	37.593	37.3401	GeneID:100146322	ABHD17A	Alpha/beta hydrolase domain-containing protein 17A	GO:0008474,GO:0010008,GO:0014069,GO:0030054,GO:0043197,GO:0045211	palmitoyl-(protein) hydrolase activity|endosome membrane|postsynaptic density|cell junction|dendritic spine|postsynaptic membrane
ABHD17B	631.658	0.141076	0.945267	1.09684	0.133355	0.344523	0.467139	2.80262	2.77626	2.85572	2.71561	3.70794	3.41352	3.10972	2.81588	3.71258	4.16368	GeneID:100050162,VGNC:VGNC:14942	ABHD17B	Alpha/beta hydrolase domain-containing protein 17B	GO:0002084,GO:0008474,GO:0016020,GO:0018345,GO:0030054,GO:0043197,GO:0055038,GO:0098978,GO:0099031,GO:0099033,GO:1902473,GO:1902817,GO:1902950,GO:1905668	protein depalmitoylation|palmitoyl-(protein) hydrolase activity|membrane|protein palmitoylation|cell junction|dendritic spine|recycling endosome membrane|glutamatergic synapse|anchored component of postsynaptic density membrane|anchored component of postsynaptic recycling endosome membrane|regulation of protein localization to synapse|negative regulation of protein localization to microtubule|reg…
ABHD17C	810.279	0.305795	-3.01629	0.527644	-0.922364	0.00255891	0.00851772	7.21904	7.84317	6.45019	7.68292	8.23469	5.51873	1.68105	2.46709	5.05049	6.18393	GeneID:100067399	Abhd17c	Alpha/beta hydrolase domain-containing protein 17C	GO:0002084,GO:0008474,GO:0014069,GO:0018345,GO:0030054,GO:0043197,GO:0045211,GO:0055038,GO:0098978,GO:0099175,GO:1902817,GO:1905668	protein depalmitoylation|palmitoyl-(protein) hydrolase activity|postsynaptic density|protein palmitoylation|cell junction|dendritic spine|postsynaptic membrane|recycling endosome membrane|glutamatergic synapse|regulation of postsynapse organization|negative regulation of protein localization to microtubule|positive regulation of protein localization to endosome
ABHD18	843.805	0.264264	-0.610509	0.894197	-0.161335	0.541524	0.652845	3.02909	2.78867	7.2846	3.07685	2.86267	3.70325	3.11262	3.06273	4.06317	3.95392	GeneID:100147128,VGNC:VGNC:14943	Abhd18	Protein ABHD18	GO:0005576	extracellular region
ABHD2	5825.11	0.096082	-3.0101	0.818346	-0.289216	0.00261162	0.00867262	14.2926	13.7373	18.1443	16.084	15.645	13.9987	12.8985	12.274	13.5249	14.4714	GeneID:100053880,VGNC:VGNC:14944	ABHD2	Monoacylglycerol lipase ABHD2	GO:0003707,GO:0005886,GO:0016021,GO:0032570,GO:0042562,GO:0043401,GO:0046464,GO:0047372	steroid hormone receptor activity|plasma membrane|integral component of membrane|response to progesterone|hormone binding|steroid hormone mediated signaling pathway|acylglycerol catabolic process|acylglycerol lipase activity
ABHD3	143.961	0.185637	-1.70819	0.80268	-0.317103	0.0876013	0.162246	1.46408	1.82783	2.07128	1.33914	1.34598	1.44686	1.0738	1.2496	1.64868	1.38347	GeneID:100060329,VGNC:VGNC:14945	ABHD3	Phospholipase ABHD3	GO:0004623,GO:0008970,GO:0016021,GO:0016298,GO:0034338,GO:0044255,GO:0046470,GO:0047372,GO:0051792,GO:0051793,GO:0052739,GO:0052740,GO:0102567,GO:0102568	phospholipase A2 activity|phospholipase A1 activity|integral component of membrane|lipase activity|short-chain carboxylesterase activity|cellular lipid metabolic process|phosphatidylcholine metabolic process|acylglycerol lipase activity|medium-chain fatty acid biosynthetic process|medium-chain fatty acid catabolic process|phosphatidylserine 1-acylhydrolase activity|1-acyl-2-lysophosphatidylserine…
ABHD4	1130.4	0.0997798	-0.324563	0.977803	-0.0323848	0.745512	0.821228	7.97802	7.68213	6.39647	8.3487	7.34719	8.4244	7.46822	7.13237	7.95814	7.90296	GeneID:100056825,VGNC:VGNC:14946	Abhd4	Protein ABHD4	GO:0004622,GO:0005811,GO:0016042,GO:0052689,GO:0055088,GO:0070291	lysophospholipase activity|lipid droplet|lipid catabolic process|carboxylic ester hydrolase activity|lipid homeostasis|N-acylethanolamine metabolic process
ABHD5	1093.2	0.0717392	0.535975	1.02701	0.0384505	0.591976	0.695691	2.52109	2.33116	2.40522	1.99626	2.30742	2.45379	2.39777	2.54749	2.58756	2.49554	GeneID:100066775,VGNC:VGNC:14947	ABHD5	1-acylglycerol-3-phosphate O-acyltransferase ABHD5	GO:0003841,GO:0005811,GO:0005829,GO:0006631,GO:0006654,GO:0010891,GO:0010898,GO:0030154,GO:0051006	1-acylglycerol-3-phosphate O-acyltransferase activity|lipid droplet|cytosol|fatty acid metabolic process|phosphatidic acid biosynthetic process|negative regulation of sequestering of triglyceride|positive regulation of triglyceride catabolic process|cell differentiation|positive regulation of lipoprotein lipase activity
ABHD6	31.372	0.288335	1.04674	1.23269	0.30181	0.295221	0.416729	0.13539	0.148349	0.18958	0.166079	0.225229	0.229367	0.259287	0.263317	0.175504	0.191454	GeneID:100057821,VGNC:VGNC:14948	ABHD6	Monoacylglycerol lipase ABHD6	GO:0004620,GO:0005739,GO:0005886,GO:0009395,GO:0016021,GO:0030336,GO:0032281,GO:0046464,GO:0046889,GO:0047372,GO:0060292,GO:0098978,GO:0098982,GO:0099055,GO:0120163,GO:2000124	phospholipase activity|mitochondrion|plasma membrane|phospholipid catabolic process|integral component of membrane|negative regulation of cell migration|AMPA glutamate receptor complex|acylglycerol catabolic process|positive regulation of lipid biosynthetic process|acylglycerol lipase activity|long-term synaptic depression|glutamatergic synapse|GABA-ergic synapse|integral component of postsynapti…
ABHD8	408.027	0.160909	2.48183	1.31891	0.39935	0.0130709	0.0343186	2.17204	2.97246	3.85106	3.04063	3.09882	3.91891	4.13883	4.92548	3.84367	4.19986	GeneID:100070083,VGNC:VGNC:14949	ABHD8	Protein ABHD8	GO:0052689,GO:0055088	carboxylic ester hydrolase activity|lipid homeostasis
ABI1	3501.73	0.07409	-1.07731	0.946177	-0.079818	0.281341	0.401308	17.9238	17.5048	15.5359	18.1195	17.8457	15.8977	17.7579	17.233	18.6196	17.1657	GeneID:100055377,VGNC:VGNC:14950	ABI1	Abl interactor 1
ABI2	3010.99	0.0606975	5.52663	1.26177	0.335452	3.26e-08	3.86e-07	4.04977	3.97243	3.86756	4.0585	3.87935	4.70794	5.1193	5.26805	5.62992	5.646	GeneID:111768803	ABI2	Abl interactor 2	GO:0003677,GO:0005634,GO:0005737,GO:0005829,GO:0005856,GO:0005913,GO:0007010,GO:0007611,GO:0008093,GO:0008154,GO:0016032,GO:0016358,GO:0016477,GO:0016601,GO:0017124,GO:0018108,GO:0019900,GO:0030027,GO:0030425,GO:0031209,GO:0031625,GO:0032433,GO:0043010,GO:0044877,GO:0070064,GO:2000601	DNA binding|nucleus|cytoplasm|cytosol|cytoskeleton|cell-cell adherens junction|cytoskeleton organization|learning or memory|cytoskeletal adaptor activity|actin polymerization or depolymerization|viral process|dendrite development|cell migration|Rac protein signal transduction|SH3 domain binding|peptidyl-tyrosine phosphorylation|kinase binding|lamellipodium|dendrite|SCAR complex|ubiquitin protein …	path:ecb04810	Regulation of actin cytoskeleton
ABI3BP	457.097	0.520281	1.0388	1.45444	0.540465	0.2989	0.420547	0.58396	0.76205	1.9949	0.718895	0.763029	1.87822	0.452614	0.328625	2.24771	2.5104	GeneID:100062052	ABI3BP	Target of Nesh-SH3	GO:0005201,GO:0005518,GO:0005576,GO:0005614,GO:0005615,GO:0008201,GO:0010811,GO:0030198,GO:0062023	extracellular matrix structural constituent|collagen binding|extracellular region|interstitial matrix|extracellular space|heparin binding|positive regulation of cell-substrate adhesion|extracellular matrix organization|collagen-containing extracellular matrix
ABL1	18206.5	0.0980638	0.92089	1.0646	0.090306	0.357108	0.479935	43.2094	42.5774	49.3361	43.3491	42.7552	48.0923	54.458	55.6842	44.7073	44.5811	GeneID:100069715,VGNC:VGNC:49495	ABL1	Tyrosine-protein kinase ABL1
ABL2	4651.35	0.0816914	2.51469	1.15303	0.205429	0.0119137	0.0316902	5.30524	5.41416	6.2506	5.21076	5.38798	6.75118	6.2683	5.91736	7.16248	7.38474	GeneID:100053033,VGNC:VGNC:49498	ABL2	Tyrosine-protein kinase ABL2
ABLIM1	6387.54	0.208905	8.00426	3.18685	1.67213	1.2e-15	5.46e-14	6.25115	6.83338	6.94802	5.70529	6.05949	15.6336	29.8508	28.0776	17.8346	14.8969	GeneID:100058994,VGNC:VGNC:14951	Ablim1	Actin-binding LIM protein 1	GO:0001725,GO:0003779,GO:0005737,GO:0007010,GO:0007411,GO:0014069,GO:0015629,GO:0030027,GO:0030032,GO:0045944,GO:0046872,GO:0051015,GO:0060271	stress fiber|actin binding|cytoplasm|cytoskeleton organization|axon guidance|postsynaptic density|actin cytoskeleton|lamellipodium|lamellipodium assembly|positive regulation of transcription by RNA polymerase II|metal ion binding|actin filament binding|cilium assembly
ABLIM2	82.8832	0.404899	3.85147	2.94743	1.55946	0.000117409	0.000585522	0.12983	0.240652	0.306212	0.0611351	0.135272	0.573089	0.412858	0.332464	0.80502	0.578315	GeneID:100070368,VGNC:VGNC:14952	ABLIM2	Actin-binding LIM protein 2	GO:0005737,GO:0006351,GO:0015629,GO:0030032,GO:0030036,GO:0046872,GO:0051015	cytoplasm|transcription, DNA-templated|actin cytoskeleton|lamellipodium assembly|actin cytoskeleton organization|metal ion binding|actin filament binding
ABLIM3	403.026	0.266779	1.15549	1.23821	0.30826	0.247891	0.364616	1.26342	1.22218	1.69627	1.28561	1.04674	2.14946	0.983535	0.993174	2.23535	2.14724	GeneID:100071715,VGNC:VGNC:14953	ABLIM3	Actin-binding LIM protein 3	GO:0001725,GO:0005737,GO:0006351,GO:0015629,GO:0030027,GO:0030032,GO:0030036,GO:0045944,GO:0046872,GO:0051015,GO:0060271,GO:0098978,GO:1903955	stress fiber|cytoplasm|transcription, DNA-templated|actin cytoskeleton|lamellipodium|lamellipodium assembly|actin cytoskeleton organization|positive regulation of transcription by RNA polymerase II|metal ion binding|actin filament binding|cilium assembly|glutamatergic synapse|positive regulation of protein targeting to mitochondrion
ABO	4.12278	1.63098	0.783888	2.42587	1.2785	0.433106	0.553405	0.0650581	0.0233905	0.00747287	0	0	0	0.0912721	0.12653	0	0.0185765	GeneID:102149124	ABO	Histo-blood group ABO system transferase			path:ecb00601	Glycosphingolipid biosynthesis - lacto and neolacto series
ABR	22558.9	0.236001	5.29411	2.37745	1.24941	1.2e-07	1.25e-06	29.7817	26.7562	59.0534	29.0428	28.3665	80.6925	102.21	105.107	79.9167	63.0228	GeneID:100059804,VGNC:VGNC:14954	ABR	Active breakpoint cluster region-related protein	GO:0002692,GO:0005089,GO:0005096,GO:0005829,GO:0005886,GO:0007420,GO:0030036,GO:0032496,GO:0035023,GO:0035556,GO:0042472,GO:0043114,GO:0043314,GO:0050728,GO:0050766,GO:0050804,GO:0050885,GO:0060313,GO:0098685,GO:0098978	negative regulation of cellular extravasation|Rho guanyl-nucleotide exchange factor activity|GTPase activator activity|cytosol|plasma membrane|brain development|actin cytoskeleton organization|response to lipopolysaccharide|regulation of Rho protein signal transduction|intracellular signal transduction|inner ear morphogenesis|regulation of vascular permeability|negative regulation of neutrophil d…
ABRA	950.31	0.227886	13.3923	8.29305	3.0519	6.71e-41	2.76e-38	2.44198	3.10414	2.08009	3.05522	2.69904	17.5165	33.4509	28.2159	21.7072	15.8415	GeneID:100056433,VGNC:VGNC:14955	ABRA	Actin-binding Rho-activating protein	GO:0000060,GO:0003779,GO:0005886,GO:0015629,GO:0030017,GO:0035025,GO:0045893,GO:0045944,GO:0051091	protein import into nucleus, translocation|actin binding|plasma membrane|actin cytoskeleton|sarcomere|positive regulation of Rho protein signal transduction|positive regulation of transcription, DNA-templated|positive regulation of transcription by RNA polymerase II|positive regulation of DNA-binding transcription factor activity
ABRACL	812.72	0.154694	-0.670079	0.930671	-0.103657	0.502808	0.618543	18.7921	18.0617	22.3032	17.5531	17.1262	19.2393	13.8253	14.6465	22.0289	22.3688	GeneID:100629285	ABRACL	Costars family protein ABRACL	GO:0032970	regulation of actin filament-based process
ABRAXAS1	1625.22	0.144568	0.691176	1.07172	0.0999223	0.489455	0.606289	9.59837	7.93135	7.19402	7.85306	8.4917	9.9132	8.15228	6.86185	11.527	9.94285	GeneID:100061483	ABRAXAS1	BRCA1-A complex subunit Abraxas 1	GO:0005634,GO:0006302,GO:0006325,GO:0010212,GO:0016604,GO:0031593,GO:0045739,GO:0070531,GO:0072425	nucleus|double-strand break repair|chromatin organization|response to ionizing radiation|nuclear body|polyubiquitin modification-dependent protein binding|positive regulation of DNA repair|BRCA1-A complex|signal transduction involved in G2 DNA damage checkpoint	path:ecb03440	Homologous recombination
ABRAXAS2	1528.6	0.114433	-3.09124	0.782552	-0.353741	0.0019932	0.00686815	10.0727	9.9209	7.82777	10.2876	10.799	7.28403	7.53113	8.22555	9.31625	8.0293	GeneID:100057158,VGNC:VGNC:14956	ABRAXAS2	BRISC complex subunit Abraxas 2	GO:0000278,GO:0000922,GO:0002931,GO:0005737,GO:0005829,GO:0005874,GO:0007059,GO:0008017,GO:0008608,GO:0016579,GO:0031593,GO:0051301,GO:0070536,GO:0070552,GO:0090307	mitotic cell cycle|spindle pole|response to ischemia|cytoplasm|cytosol|microtubule|chromosome segregation|microtubule binding|attachment of spindle microtubules to kinetochore|protein deubiquitination|polyubiquitin modification-dependent protein binding|cell division|protein K63-linked deubiquitination|BRISC complex|mitotic spindle assembly
ABT1	1554.61	0.130785	-2.60057	0.789978	-0.340116	0.00930685	0.0256808	11.8246	11.5503	10.9516	12.6972	12.5284	9.68348	11.3953	11.5685	8.58007	8.22962	GeneID:100053564,VGNC:VGNC:14957	ABT1	Activator of basal transcription 1	GO:0000447,GO:0000472,GO:0000480,GO:0003677,GO:0003713,GO:0003723,GO:0005634,GO:0005667,GO:0005730,GO:0006357,GO:0006366,GO:0021522,GO:0034462	endonucleolytic cleavage in ITS1 to separate SSU-rRNA from 5.8S rRNA and LSU-rRNA from tricistronic rRNA transcript (SSU-rRNA, 5.8S rRNA, LSU-rRNA)|endonucleolytic cleavage to generate mature 5'-end of SSU-rRNA from (SSU-rRNA, 5.8S rRNA, LSU-rRNA)|endonucleolytic cleavage in 5'-ETS of tricistronic rRNA transcript (SSU-rRNA, 5.8S rRNA, LSU-rRNA)|DNA binding|transcription coactivator activity|RNA b…
ABTB1	1276.36	0.110323	5.36737	1.50749	0.592144	7.99e-08	8.7e-07	9.30403	9.05529	9.65392	8.58176	9.08865	13.2399	16.2536	16.6892	12.161	14.0151	GeneID:100049815,VGNC:VGNC:14958	ABTB1	Ankyrin repeat and BTB/POZ domain-containing protein 1	GO:0003746,GO:0005730,GO:0005829,GO:0005886	translation elongation factor activity|nucleolus|cytosol|plasma membrane
ABTB2	1444.88	0.162371	4.82128	1.72051	0.782837	1.43e-06	1.15e-05	2.61108	2.63841	4.24484	2.3289	2.49886	5.02157	5.09235	4.93032	5.94559	4.90608	GeneID:100060581,VGNC:VGNC:14959	ABTB2	Ankyrin repeat and BTB/POZ domain-containing protein 2	GO:0005634,GO:0005654,GO:0046982,GO:0097237	nucleus|nucleoplasm|protein heterodimerization activity|cellular response to toxic substance
ACAA1	1086.11	0.0949232	-1.10818	0.929681	-0.105192	0.267785	0.386586	11.685	12.2196	10.155	12.6528	11.9985	12.0553	10.4586	10.9271	12.5346	11.5732	GeneID:100050082,VGNC:VGNC:14960	ACAA1	3-ketoacyl-CoA thiolase, peroxisomal	GO:0000038,GO:0003988,GO:0005576,GO:0005777,GO:0005782,GO:0005829,GO:0006625,GO:0006635,GO:0008206,GO:0008775,GO:0010124,GO:0016020,GO:0016401,GO:0033540,GO:0035580,GO:0036109,GO:0043231,GO:0043312	very long-chain fatty acid metabolic process|acetyl-CoA C-acyltransferase activity|extracellular region|peroxisome|peroxisomal matrix|cytosol|protein targeting to peroxisome|fatty acid beta-oxidation|bile acid metabolic process|acetate CoA-transferase activity|phenylacetate catabolic process|membrane|palmitoyl-CoA oxidase activity|fatty acid beta-oxidation using acyl-CoA oxidase|specific granule …
ACAA2	3271.61	0.0837808	-3.73039	0.805225	-0.312535	0.00019118	0.000899959	42.9097	42.4655	36.8139	43.0082	37.6817	36.0246	35.0369	35.2093	34.2499	31.2766	GeneID:100069345,VGNC:VGNC:50910	ACAA2	3-ketoacyl-CoA thiolase, mitochondrial	GO:0003723,GO:0003988,GO:0005739,GO:0005759,GO:0006635,GO:0006695,GO:0071456,GO:1901029,GO:1902109	RNA binding|acetyl-CoA C-acyltransferase activity|mitochondrion|mitochondrial matrix|fatty acid beta-oxidation|cholesterol biosynthetic process|cellular response to hypoxia|negative regulation of mitochondrial outer membrane permeabilization involved in apoptotic signaling pathway|negative regulation of mitochondrial membrane permeability involved in apoptotic process
ACACA	10932.8	0.103573	-1.16847	0.919536	-0.121021	0.242618	0.358992	14.8886	15.453	11.2369	14.8975	14.3305	13.3868	14.103	12.5498	13.5244	15.0479	GeneID:100071472,VGNC:VGNC:14961	Acaca	Acetyl-CoA carboxylase 1	GO:0001650,GO:0001894,GO:0003989,GO:0004075,GO:0005524,GO:0005739,GO:0005829,GO:0006084,GO:0006629,GO:0006633,GO:0009374,GO:0014070,GO:0015629,GO:0019538,GO:0019900,GO:0042802,GO:0046872,GO:0051289,GO:0055088,GO:0071380,GO:2001295	fibrillar center|tissue homeostasis|acetyl-CoA carboxylase activity|biotin carboxylase activity|ATP binding|mitochondrion|cytosol|acetyl-CoA metabolic process|lipid metabolic process|fatty acid biosynthetic process|biotin binding|response to organic cyclic compound|actin cytoskeleton|protein metabolic process|kinase binding|identical protein binding|metal ion binding|protein homotetramerization|l…
ACACB	1153.21	0.328873	6.6226	4.52523	2.17799	3.53e-11	7.6e-10	0.755227	0.647086	0.859143	0.727666	0.822621	2.10866	5.73489	6.0073	2.199	2.02871	GeneID:100066740,VGNC:VGNC:14962	ACACB	Acetyl-CoA carboxylase 2	GO:0003989,GO:0004075,GO:0005524,GO:0005634,GO:0005739,GO:0005741,GO:0005829,GO:0006084,GO:0006633,GO:0006853,GO:0009374,GO:0010629,GO:0010884,GO:0010906,GO:0012505,GO:0014070,GO:0031325,GO:0031667,GO:0031999,GO:0042493,GO:0042802,GO:0043086,GO:0045540,GO:0046872,GO:0051289,GO:0060421,GO:0097009,GO:2001295	acetyl-CoA carboxylase activity|biotin carboxylase activity|ATP binding|nucleus|mitochondrion|mitochondrial outer membrane|cytosol|acetyl-CoA metabolic process|fatty acid biosynthetic process|carnitine shuttle|biotin binding|negative regulation of gene expression|positive regulation of lipid storage|regulation of glucose metabolic process|endomembrane system|response to organic cyclic compound|po…
ACAD10	1083.36	0.0972135	1.36895	1.09663	0.13308	0.171016	0.273779	4.41308	4.53026	4.09564	4.26981	4.39249	4.89546	5.78837	5.10357	4.83102	4.39278	GeneID:100057702,VGNC:VGNC:14963	ACAD10	Acyl-CoA dehydrogenase family member 10	GO:0003995,GO:0005739,GO:0005759,GO:0006635,GO:0016787,GO:0050660	acyl-CoA dehydrogenase activity|mitochondrion|mitochondrial matrix|fatty acid beta-oxidation|hydrolase activity|flavin adenine dinucleotide binding
ACAD11	734.472	0.10097	2.74129	1.2115	0.276789	0.00611987	0.0179984	4.3106	3.53662	3.73363	3.56694	4.01839	4.17041	5.03675	5.36596	5.19059	4.66823	GeneID:100629864,VGNC:VGNC:14964	ACAD11	Acyl-CoA dehydrogenase family member 11	GO:0005634,GO:0005777,GO:0017099,GO:0031966,GO:0033539,GO:0050660,GO:0070991	nucleus|peroxisome|very-long-chain-acyl-CoA dehydrogenase activity|mitochondrial membrane|fatty acid beta-oxidation using acyl-CoA dehydrogenase|flavin adenine dinucleotide binding|medium-chain-acyl-CoA dehydrogenase activity
ACAD8	774.295	0.16927	3.01647	1.42464	0.510597	0.0025574	0.00851439	4.81326	4.92289	4.99155	5.2283	4.55796	5.55075	8.82319	9.68156	6.5349	6.12156	GeneID:100072888,VGNC:VGNC:14965	ACAD8	Isobutyryl-CoA dehydrogenase, mitochondrial	GO:0003995,GO:0005759,GO:0006574,GO:0006629,GO:0009083,GO:0050660	acyl-CoA dehydrogenase activity|mitochondrial matrix|valine catabolic process|lipid metabolic process|branched-chain amino acid catabolic process|flavin adenine dinucleotide binding
ACADL	172.645	0.321418	1.92157	1.53435	0.617628	0.0546595	0.110308	1.15085	0.75005	0.69512	0.811261	0.80837	0.683665	1.99552	2.0685	1.10001	0.930447	GeneID:100066893	ACADL	Long-chain specific acyl-CoA dehydrogenase, mitochondrial	GO:0004466,GO:0005739,GO:0005759,GO:0016401,GO:0019254,GO:0033539,GO:0042758,GO:0050660	long-chain-acyl-CoA dehydrogenase activity|mitochondrion|mitochondrial matrix|palmitoyl-CoA oxidase activity|carnitine metabolic process, CoA-linked|fatty acid beta-oxidation using acyl-CoA dehydrogenase|long-chain fatty acid catabolic process|flavin adenine dinucleotide binding	path:ecb00071,path:ecb03320	Fatty acid degradation|PPAR signaling pathway
ACADM	1164.74	0.236581	2.92048	1.61432	0.69093	0.00349495	0.0111368	6.20437	5.41145	6.12362	5.84188	6.96482	6.72041	13.3386	15.7398	8.52782	7.49642	GeneID:100067343,VGNC:VGNC:14966	ACADM	Medium-chain specific acyl-CoA dehydrogenase, mitochondrial	GO:0003995,GO:0005634,GO:0005739,GO:0005759,GO:0006635,GO:0016607,GO:0019216,GO:0019254,GO:0030424,GO:0031966,GO:0033539,GO:0042802,GO:0045329,GO:0050660,GO:0051791,GO:0051793,GO:0055114,GO:0070991	acyl-CoA dehydrogenase activity|nucleus|mitochondrion|mitochondrial matrix|fatty acid beta-oxidation|nuclear speck|regulation of lipid metabolic process|carnitine metabolic process, CoA-linked|axon|mitochondrial membrane|fatty acid beta-oxidation using acyl-CoA dehydrogenase|identical protein binding|carnitine biosynthetic process|flavin adenine dinucleotide binding|medium-chain fatty acid metabo…
ACADS	756.92	0.181924	-1.06565	0.874259	-0.193868	0.28658	0.407021	7.44908	7.30338	6.47024	6.79424	6.2286	4.8726	7.71351	8.52868	5.24045	5.06428	GeneID:100147113,VGNC:VGNC:49519	ACADS	Short-chain specific acyl-CoA dehydrogenase, mitochondrial	GO:0003995,GO:0004085,GO:0005759,GO:0006631,GO:0050660	acyl-CoA dehydrogenase activity|butyryl-CoA dehydrogenase activity|mitochondrial matrix|fatty acid metabolic process|flavin adenine dinucleotide binding
ACADSB	1243.16	0.108019	5.63857	1.52528	0.609071	1.71e-08	2.16e-07	6.01285	5.5069	6.03702	5.53724	6.33312	8.45255	10.1298	10.8363	9.68008	8.11104	GeneID:100057998	ACADSB	Short/branched chain specific acyl-CoA dehydrogenase, mitochondrial	GO:0003995,GO:0005739,GO:0005759,GO:0006631,GO:0009083,GO:0050660	acyl-CoA dehydrogenase activity|mitochondrion|mitochondrial matrix|fatty acid metabolic process|branched-chain amino acid catabolic process|flavin adenine dinucleotide binding	path:ecb00071,path:ecb00280	Fatty acid degradation|Valine, leucine and isoleucine degradation
ACADVL	11022.6	0.118844	-1.50097	0.883694	-0.178381	0.133364	0.225754	80.8011	76.3788	75.3261	81.2565	78.2818	67.1224	83.7608	86.426	64.4356	62.4649	GeneID:100061583,VGNC:VGNC:49521	ACADVL	Very long-chain specific acyl-CoA dehydrogenase, mitochondrial	GO:0000062,GO:0001659,GO:0005730,GO:0005739,GO:0005743,GO:0005829,GO:0009409,GO:0017099,GO:0030855,GO:0033539,GO:0042645,GO:0045717,GO:0046322,GO:0050660,GO:0090181	fatty-acyl-CoA binding|temperature homeostasis|nucleolus|mitochondrion|mitochondrial inner membrane|cytosol|response to cold|very-long-chain-acyl-CoA dehydrogenase activity|epithelial cell differentiation|fatty acid beta-oxidation using acyl-CoA dehydrogenase|mitochondrial nucleoid|negative regulation of fatty acid biosynthetic process|negative regulation of fatty acid oxidation|flavin adenine di…
ACAN	3.4555	1.06629	-1.35169	0.368237	-1.44129	0.176474	0.280437	0.0160372	0	0.00654971	0.00888431	0.0114672	0.00528286	0.0033332	0	0.00606338	0.00203521	GeneID:100033876,VGNC:VGNC:14967	ACAN	Aggrecan core protein	GO:0005509,GO:0005540,GO:0007155,GO:0007417,GO:0030246,GO:0031012	calcium ion binding|hyaluronic acid binding|cell adhesion|central nervous system development|carbohydrate binding|extracellular matrix
ACAP1	155.957	0.187028	0.81845	1.11194	0.153073	0.4131	0.534447	1.02536	0.830521	0.893483	0.680656	0.742199	0.751239	1.23458	1.09451	0.842179	0.935545	GeneID:100072970,VGNC:VGNC:14968	ACAP1	Arf-GAP with coiled-coil, ANK repeat and PH domain-containing protein 1	GO:0005096,GO:0015031,GO:0016020,GO:0046872,GO:0055038	GTPase activator activity|protein transport|membrane|metal ion binding|recycling endosome membrane
ACAP2	4985.33	0.106192	1.28739	1.0994	0.13671	0.19796	0.30654	11.8883	11.4494	13.4917	10.4757	10.7508	13.5672	11.9103	11.3295	14.9194	15.4876	GeneID:100069317,VGNC:VGNC:14969	ACAP2	Arf-GAP with coiled-coil, ANK repeat and PH domain-containing protein 2	GO:0005096,GO:0010008,GO:0016020,GO:0017137,GO:0032456,GO:0046872,GO:0080025,GO:1990090	GTPase activator activity|endosome membrane|membrane|Rab GTPase binding|endocytic recycling|metal ion binding|phosphatidylinositol-3,5-bisphosphate binding|cellular response to nerve growth factor stimulus
ACAP3	1571.66	0.177831	2.70211	1.39525	0.480519	0.0068901	0.0199398	2.68223	2.68983	4.3084	2.83386	2.37648	4.16235	4.74005	5.27195	4.04834	3.57545	GeneID:100147589,VGNC:VGNC:14970	ACAP3	Arf-GAP with coiled-coil, ANK repeat and PH domain-containing protein 3	GO:0001764,GO:0005096,GO:0010975,GO:0030426,GO:0046872	neuron migration|GTPase activator activity|regulation of neuron projection development|growth cone|metal ion binding
ACAT1	737.423	0.14505	3.65913	1.44469	0.530756	0.000253077	0.00114315	6.07027	6.6632	7.7634	5.01715	5.84017	7.27592	10.5424	10.7288	9.49637	9.56256	GeneID:100069718,VGNC:VGNC:14971	ACAT1	Acetyl-CoA acetyltransferase, mitochondrial	GO:0003985,GO:0003988,GO:0005739,GO:0006085,GO:0006550,GO:0006635,GO:0015937,GO:0016830,GO:0016885,GO:0046356,GO:0046872,GO:0046952,GO:1902860	acetyl-CoA C-acetyltransferase activity|acetyl-CoA C-acyltransferase activity|mitochondrion|acetyl-CoA biosynthetic process|isoleucine catabolic process|fatty acid beta-oxidation|coenzyme A biosynthetic process|carbon-carbon lyase activity|ligase activity, forming carbon-carbon bonds|acetyl-CoA catabolic process|metal ion binding|ketone body catabolic process|propionyl-CoA biosynthetic process
ACAT2	3152.32	0.159973	0.540221	1.06173	0.0864208	0.589045	0.693456	34.9177	30.9014	41.5327	33.6904	34.2514	30.773	46.8612	48.8041	30.789	38.388	GeneID:100058892	ACAT2	Acetyl-CoA acetyltransferase, cytosolic	GO:0003857,GO:0003985,GO:0003988,GO:0004300,GO:0005634,GO:0005730,GO:0005737,GO:0005739,GO:0005829,GO:0006629,GO:0006635,GO:0006695,GO:0006696,GO:0070062	3-hydroxyacyl-CoA dehydrogenase activity|acetyl-CoA C-acetyltransferase activity|acetyl-CoA C-acyltransferase activity|enoyl-CoA hydratase activity|nucleus|nucleolus|cytoplasm|mitochondrion|cytosol|lipid metabolic process|fatty acid beta-oxidation|cholesterol biosynthetic process|ergosterol biosynthetic process|extracellular exosome	path:ecb00071,path:ecb00072,path:ecb00280,path:ecb00310,path:ecb00380,path:ecb00620,path:ecb00630,path:ecb00640,path:ecb00650,path:ecb00900	Fatty acid degradation|Synthesis and degradation of ketone bodies|Valine, leucine and isoleucine degradation|Lysine degradation|Tryptophan metabolism|Pyruvate metabolism|Glyoxylate and dicarboxylate metabolism|Propanoate metabolism|Butanoate metabolism|Terpenoid backbone biosynthesis
ACBD3	4168.42	0.0879618	2.6612	1.17616	0.234084	0.00778622	0.022078	16.4408	16.4964	17.0355	15.6744	16.7369	20.0512	17.4779	18.4479	23.172	23.0199	GeneID:100058044,VGNC:VGNC:14972	ACBD3	Golgi resident protein GCP60	GO:0000062,GO:0000139,GO:0005739,GO:0005794,GO:0006694,GO:0016020,GO:0034237	fatty-acyl-CoA binding|Golgi membrane|mitochondrion|Golgi apparatus|steroid biosynthetic process|membrane|protein kinase A regulatory subunit binding
ACBD4	487.47	0.137506	2.37168	1.25364	0.326121	0.0177075	0.0440601	2.30101	2.74711	2.5235	2.50081	2.87625	3.36445	3.85855	3.95693	2.97971	2.90022	GeneID:100064116	ACBD4	Acyl-CoA-binding domain-containing protein 4	GO:0000062,GO:0008289	fatty-acyl-CoA binding|lipid binding
ACBD5	1060.78	0.0927784	-0.0172447	0.998892	-0.00159994	0.986241	0.990725	5.41925	5.16183	4.84061	4.95231	5.23748	4.50203	5.93773	5.78558	5.39059	5.30702	GeneID:100055334,VGNC:VGNC:14973	ACBD5	Acyl-CoA-binding domain-containing protein 5	GO:0000062,GO:0005778,GO:0008289,GO:0016021,GO:0030242	fatty-acyl-CoA binding|peroxisomal membrane|lipid binding|integral component of membrane|autophagy of peroxisome
ACBD6	1148.76	0.126573	-3.53537	0.733321	-0.447484	0.000407198	0.00172626	12.9936	12.0982	10.1359	13.4946	13.6507	10.0523	7.72353	9.39267	10.2506	10.8629	GeneID:100053473,VGNC:VGNC:49379	ACBD6	Acyl-CoA-binding domain-containing protein 6	GO:0000062,GO:0005829,GO:0006637,GO:0008289	fatty-acyl-CoA binding|cytosol|acyl-CoA metabolic process|lipid binding
ACCS	824.014	0.191183	2.15982	1.33138	0.412922	0.0307865	0.0689636	4.07523	3.94012	3.58679	3.95795	3.78866	6.87644	3.59709	3.94619	5.90955	6.84105	GeneID:100055831	ACCS	1-aminocyclopropane-1-carboxylate synthase-like protein 1	GO:0003824,GO:0009058,GO:0030170	catalytic activity|biosynthetic process|pyridoxal phosphate binding
ACCSL	4.17936	1.09987	0.77858	1.81043	0.856334	0.436227	0.555651	0.0381206	0.0104423	0.00500423	0.0045253	0.020026	0.0699627	0.0101868	0.0105914	0	0.0559793	GeneID:100055792	ACCSL	Probable inactive 1-aminocyclopropane-1-carboxylate synthase-like protein 2	GO:0003824,GO:0009058,GO:0030170	catalytic activity|biosynthetic process|pyridoxal phosphate binding
ACD	983.197	0.0853269	-4.99284	0.74431	-0.426024	5.95e-07	5.26e-06	10.1738	10.5427	11.9223	9.81297	10.2893	7.98331	7.44566	7.83662	8.8185	9.29377	GeneID:100066184,VGNC:VGNC:14975	ACD	Adrenocortical dysplasia protein homolog	GO:0000723,GO:0000783,GO:0000784,GO:0001501,GO:0001655,GO:0005654,GO:0006886,GO:0016233,GO:0016604,GO:0030326,GO:0031848,GO:0032202,GO:0032211,GO:0032212,GO:0035282,GO:0042162,GO:0044877,GO:0051973,GO:0060381,GO:0070182,GO:0070187,GO:0070198,GO:0070200,GO:1902496,GO:1902990,GO:1905324	telomere maintenance|nuclear telomere cap complex|nuclear chromosome, telomeric region|skeletal system development|urogenital system development|nucleoplasm|intracellular protein transport|telomere capping|nuclear body|embryonic limb morphogenesis|protection from non-homologous end joining at telomere|telomere assembly|negative regulation of telomere maintenance via telomerase|positive regulation…
ACE	105.804	0.186097	2.93606	1.46043	0.546392	0.00332411	0.0106685	0.280779	0.211306	0.230269	0.270952	0.247027	0.468429	0.423563	0.322951	0.335595	0.351727	GeneID:100064801	ACE	Angiotensin-converting enzyme			path:ecb04614,path:ecb04924,path:ecb05142,path:ecb05410	Renin-angiotensin system|Renin secretion|Chagas disease (American trypanosomiasis)|Hypertrophic cardiomyopathy (HCM)
ACER2	113.59	0.336154	0.661505	1.16665	0.222368	0.508288	0.623623	0.243145	0.262256	0.654775	0.314295	0.220427	0.520619	0.255837	0.380937	0.425171	0.497562	GeneID:100063894,VGNC:VGNC:14977	Acer2	Alkaline ceramidase 2	GO:0001953,GO:0005794,GO:0006672,GO:0006919,GO:0008284,GO:0010942,GO:0017040,GO:0030173,GO:0032526,GO:0033629,GO:0035690,GO:0046512,GO:0071633,GO:0090285,GO:0102121	negative regulation of cell-matrix adhesion|Golgi apparatus|ceramide metabolic process|activation of cysteine-type endopeptidase activity involved in apoptotic process|positive regulation of cell proliferation|positive regulation of cell death|N-acylsphingosine amidohydrolase activity|integral component of Golgi membrane|response to retinoic acid|negative regulation of cell adhesion mediated by i…
ACER3	1258.9	0.130668	3.49501	1.37239	0.456687	0.000474039	0.00197008	4.70743	4.16578	4.07974	3.98361	3.96422	5.23001	6.73324	7.49329	5.51689	5.1461	GeneID:100063572,VGNC:VGNC:14978	ACER3	Alkaline ceramidase 3	GO:0005789,GO:0006672,GO:0008284,GO:0030148,GO:0030173,GO:0030176,GO:0046512,GO:0070774,GO:0071602	endoplasmic reticulum membrane|ceramide metabolic process|positive regulation of cell proliferation|sphingolipid biosynthetic process|integral component of Golgi membrane|integral component of endoplasmic reticulum membrane|sphingosine biosynthetic process|phytoceramidase activity|phytosphingosine biosynthetic process
ACHE	3186.65	0.636655	4.00917	5.86633	2.55246	6.09e-05	0.000331507	3.34227	3.54129	5.55979	3.35773	3.23024	7.59258	47.4669	47.4855	8.34011	5.5401	GeneID:100069149	ACHE	Acetylcholinesterase	GO:0001540,GO:0003990,GO:0005576,GO:0005886,GO:0030054,GO:0031225,GO:0042135,GO:0045202	amyloid-beta binding|acetylcholinesterase activity|extracellular region|plasma membrane|cell junction|anchored component of membrane|neurotransmitter catabolic process|synapse	path:ecb00564,path:ecb04725	Glycerophospholipid metabolism|Cholinergic synapse
ACIN1	9391.83	0.0666588	1.09354	1.05182	0.0728941	0.274157	0.39376	29.8727	30.4569	25.6004	27.2622	27.2741	28.5535	31.6967	30.4514	31.6176	33.2463	GeneID:100055865,VGNC:VGNC:14979	ACIN1	Apoptotic chromatin condensation inducer in the nucleus	GO:0003676,GO:0003723,GO:0005634,GO:0005654,GO:0005730,GO:0005829,GO:0005886,GO:0006397,GO:0008380,GO:0016607,GO:0016887,GO:0019899,GO:0030218,GO:0030263,GO:0043065,GO:0045657,GO:0048025,GO:0061574	nucleic acid binding|RNA binding|nucleus|nucleoplasm|nucleolus|cytosol|plasma membrane|mRNA processing|RNA splicing|nuclear speck|ATPase activity|enzyme binding|erythrocyte differentiation|apoptotic chromosome condensation|positive regulation of apoptotic process|positive regulation of monocyte differentiation|negative regulation of mRNA splicing, via spliceosome|ASAP complex
ACKR1	1.15034	3.05665	1.20956	12.9709	3.69721	0.226447	0.340221	0	0	0	0	0	0	0.0476998	0.0495944	0	0	GeneID:100057225	ACKR1	Atypical chemokine receptor 1	GO:0004930,GO:0005769,GO:0006954,GO:0016021,GO:0019957,GO:0032642,GO:0055037,GO:0070098	G protein-coupled receptor activity|early endosome|inflammatory response|integral component of membrane|C-C chemokine binding|regulation of chemokine production|recycling endosome|chemokine-mediated signaling pathway	path:ecb05144	Malaria
ACKR2	351.978	0.169189	2.24582	1.30131	0.379967	0.0247157	0.057914	1.82204	1.71207	1.79112	1.76557	1.75854	2.14159	2.92137	3.06095	2.1765	1.78375	GeneID:100067183,VGNC:VGNC:14980	ACKR2	Atypical chemokine receptor 2	GO:0004950,GO:0005044,GO:0005654,GO:0005769,GO:0005829,GO:0005884,GO:0005886,GO:0005887,GO:0006935,GO:0006954,GO:0006955,GO:0007186,GO:0007204,GO:0007275,GO:0009897,GO:0016493,GO:0019722,GO:0019956,GO:0019957,GO:0031965,GO:0043231,GO:0055037,GO:0060326	chemokine receptor activity|scavenger receptor activity|nucleoplasm|early endosome|cytosol|actin filament|plasma membrane|integral component of plasma membrane|chemotaxis|inflammatory response|immune response|G protein-coupled receptor signaling pathway|positive regulation of cytosolic calcium ion concentration|multicellular organism development|external side of plasma membrane|C-C chemokine rece…
ACKR3	11166.2	0.347512	-7.37234	0.169344	-2.56197	1.68e-13	5.4e-12	115.834	123.158	62.7669	115.34	110.955	27.577	8.04391	8.38032	25.7352	24.8091	GeneID:100057501,VGNC:VGNC:14981	ACKR3	Atypical chemokine receptor 3	GO:0001525,GO:0001570,GO:0005044,GO:0005768,GO:0005769,GO:0005886,GO:0005905,GO:0006935,GO:0006955,GO:0007155,GO:0007204,GO:0009897,GO:0009986,GO:0015026,GO:0016021,GO:0016493,GO:0016494,GO:0019722,GO:0019956,GO:0019957,GO:0019958,GO:0031623,GO:0043231,GO:0048471,GO:0055037,GO:0060326,GO:0070374,GO:1902230	angiogenesis|vasculogenesis|scavenger receptor activity|endosome|early endosome|plasma membrane|clathrin-coated pit|chemotaxis|immune response|cell adhesion|positive regulation of cytosolic calcium ion concentration|external side of plasma membrane|cell surface|coreceptor activity|integral component of membrane|C-C chemokine receptor activity|C-X-C chemokine receptor activity|calcium-mediated sig…
ACKR4	134.106	0.2657	1.64862	1.35476	0.438038	0.0992254	0.179242	1.46876	1.20701	0.923458	1.13791	1.27922	1.35327	2.60283	2.0404	1.44047	1.09734	GeneID:100146120,VGNC:VGNC:14982	ACKR4	Atypical chemokine receptor 4	GO:0004950,GO:0005044,GO:0005769,GO:0006935,GO:0006955,GO:0007204,GO:0009897,GO:0016021,GO:0016493,GO:0019722,GO:0019956,GO:0019957,GO:0055037,GO:0060326	chemokine receptor activity|scavenger receptor activity|early endosome|chemotaxis|immune response|positive regulation of cytosolic calcium ion concentration|external side of plasma membrane|integral component of membrane|C-C chemokine receptor activity|calcium-mediated signaling|chemokine binding|C-C chemokine binding|recycling endosome|cell chemotaxis
ACLY	14207.8	0.0593377	-1.79318	0.928901	-0.106403	0.0729443	0.139948	54.8404	58.3218	61.032	56.8423	56.1152	54.2922	57.5241	58.0272	52.5798	58.3062	GeneID:100053195,VGNC:VGNC:14983	ACLY	ATP-citrate synthase
ACO1	5578.53	0.13161	-0.362519	0.96747	-0.0477113	0.716964	0.8002	22.3356	21.5243	32.4973	23.6651	24.2049	25.7744	26.726	27.8143	23.1345	22.8507	GeneID:100067866,VGNC:VGNC:14985	ACO1	Cytoplasmic aconitate hydratase	GO:0003994,GO:0005737,GO:0005739,GO:0005829,GO:0006099,GO:0006101,GO:0006879,GO:0008198,GO:0010040,GO:0030350,GO:0051538,GO:0051539	aconitate hydratase activity|cytoplasm|mitochondrion|cytosol|tricarboxylic acid cycle|citrate metabolic process|cellular iron ion homeostasis|ferrous iron binding|response to iron(II) ion|iron-responsive element binding|3 iron, 4 sulfur cluster binding|4 iron, 4 sulfur cluster binding
ACO2	13324.7	0.157523	0.41971	1.04689	0.0661139	0.674697	0.765965	78.8217	80.1927	80.5602	79.3335	79.7363	77.6476	108.222	111.916	71.3699	69.1434	GeneID:100055803,VGNC:VGNC:14986	ACO2	Aconitate hydratase, mitochondrial	GO:0003994,GO:0005739,GO:0005829,GO:0006099,GO:0046872,GO:0051539	aconitate hydratase activity|mitochondrion|cytosol|tricarboxylic acid cycle|metal ion binding|4 iron, 4 sulfur cluster binding
ACOT11	488	0.160064	3.1846	1.42379	0.50974	0.00144954	0.00522462	2.08	2.4616	1.71723	2.29556	1.85744	3.45802	2.49255	2.53361	3.51428	3.64394	GeneID:100060460,VGNC:VGNC:14988	Acot11	Acyl-coenzyme A thioesterase 11	GO:0000062,GO:0005829,GO:0006631,GO:0006637,GO:0008289,GO:0009266,GO:0009409,GO:0016290,GO:0035556,GO:0036042,GO:0047617,GO:0052689,GO:0120163,GO:1900535	fatty-acyl-CoA binding|cytosol|fatty acid metabolic process|acyl-CoA metabolic process|lipid binding|response to temperature stimulus|response to cold|palmitoyl-CoA hydrolase activity|intracellular signal transduction|long-chain fatty acyl-CoA binding|acyl-CoA hydrolase activity|carboxylic ester hydrolase activity|negative regulation of cold-induced thermogenesis|palmitic acid biosynthetic process
ACOT12	75.1334	0.414752	0.494445	1.15274	0.205072	0.620992	0.721342	0.242401	0.27009	0.189636	0.236815	0.153584	0.233076	0.0827204	0.175198	0.509016	0.336721	GeneID:100073251,VGNC:VGNC:14989	ACOT12	Acyl-coenzyme A thioesterase 12	GO:0000062,GO:0003986,GO:0005524,GO:0005829,GO:0006084,GO:0006090,GO:0006637,GO:0008289,GO:0016290,GO:0036042,GO:0047617,GO:0052689,GO:1900535	fatty-acyl-CoA binding|acetyl-CoA hydrolase activity|ATP binding|cytosol|acetyl-CoA metabolic process|pyruvate metabolic process|acyl-CoA metabolic process|lipid binding|palmitoyl-CoA hydrolase activity|long-chain fatty acyl-CoA binding|acyl-CoA hydrolase activity|carboxylic ester hydrolase activity|palmitic acid biosynthetic process
ACOT13	801.308	0.105488	2.24411	1.17832	0.236727	0.0248253	0.0581143	18.0507	17.4058	17.9236	20.9995	16.8095	18.8908	22.9555	24.2714	24.4509	22.7525	GeneID:100629805,VGNC:VGNC:14990	Acot13	Acyl-coenzyme A thioesterase 13	GO:0005634,GO:0005739,GO:0005819,GO:0005829,GO:0047617,GO:0051289,GO:0120163	nucleus|mitochondrion|spindle|cytosol|acyl-CoA hydrolase activity|protein homotetramerization|negative regulation of cold-induced thermogenesis
ACOT4	79.7883	0.227181	0.0383694	1.00606	0.0087168	0.969393	0.978866	0.383724	0.373307	0.611882	0.332931	0.446151	0.49632	0.411671	0.548746	0.409635	0.3996	GeneID:100050302	ACOT4	Acyl-coenzyme A thioesterase 4	GO:0000038,GO:0001676,GO:0004778,GO:0005102,GO:0005777,GO:0005782,GO:0005829,GO:0006104,GO:0006625,GO:0006631,GO:0006637,GO:0016290,GO:0032788,GO:0032789,GO:0043648,GO:0043649,GO:0046459,GO:0047617,GO:0052689,GO:0102991	very long-chain fatty acid metabolic process|long-chain fatty acid metabolic process|succinyl-CoA hydrolase activity|signaling receptor binding|peroxisome|peroxisomal matrix|cytosol|succinyl-CoA metabolic process|protein targeting to peroxisome|fatty acid metabolic process|acyl-CoA metabolic process|palmitoyl-CoA hydrolase activity|saturated monocarboxylic acid metabolic process|unsaturated monoc…	path:ecb00062,path:ecb01040	Fatty acid elongation|Biosynthesis of unsaturated fatty acids
ACOT6	611.718	0.178654	5.02012	1.86201	0.896863	5.16e-07	4.62e-06	1.01199	0.890284	1.6095	1.12741	1.04026	1.76939	2.69649	2.29803	2.15064	2.21326	GeneID:100056126	Acot6	Acyl-coenzyme A thioesterase 6	GO:0005777,GO:0006631,GO:0006637,GO:0047617,GO:0052689	peroxisome|fatty acid metabolic process|acyl-CoA metabolic process|acyl-CoA hydrolase activity|carboxylic ester hydrolase activity
ACOT7	3102.23	0.219072	-4.1398	0.533325	-0.906912	3.48e-05	0.000200921	21.701	21.4842	24.282	21.2281	21.5973	15.9378	8.16351	7.28949	15.1478	15.5075	GeneID:100059575,VGNC:VGNC:50643	Acot7	Cytosolic acyl coenzyme A thioester hydrolase	GO:0000062,GO:0005654,GO:0005829,GO:0006637,GO:0009062,GO:0015937,GO:0016290,GO:0036042,GO:0036114,GO:0036116,GO:0042802,GO:0042803,GO:0043005,GO:0044297,GO:0047617,GO:0051792,GO:0052689,GO:0102991,GO:1900535	fatty-acyl-CoA binding|nucleoplasm|cytosol|acyl-CoA metabolic process|fatty acid catabolic process|coenzyme A biosynthetic process|palmitoyl-CoA hydrolase activity|long-chain fatty acyl-CoA binding|medium-chain fatty-acyl-CoA catabolic process|long-chain fatty-acyl-CoA catabolic process|identical protein binding|protein homodimerization activity|neuron projection|cell body|acyl-CoA hydrolase acti…
ACOT8	1697.62	0.099621	-3.37056	0.792356	-0.335779	0.000750151	0.00294861	30.4808	29.4918	24.7385	27.3436	28.6222	24.2238	24.118	26.0131	21.8967	20.8776	GeneID:100056378,VGNC:VGNC:14991	ACOT8	Acyl-coenzyme A thioesterase 8	GO:0003986,GO:0005102,GO:0005782,GO:0005829,GO:0006625,GO:0006637,GO:0006699,GO:0009062,GO:0016032,GO:0016289,GO:0016290,GO:0016559,GO:0033540,GO:0033882,GO:0036109,GO:0043649,GO:0045225,GO:0047617,GO:0052689,GO:0052815	acetyl-CoA hydrolase activity|signaling receptor binding|peroxisomal matrix|cytosol|protein targeting to peroxisome|acyl-CoA metabolic process|bile acid biosynthetic process|fatty acid catabolic process|viral process|CoA hydrolase activity|palmitoyl-CoA hydrolase activity|peroxisome fission|fatty acid beta-oxidation using acyl-CoA oxidase|choloyl-CoA hydrolase activity|alpha-linolenic acid metabo…
ACOT9	2378.22	0.0946384	-6.66498	0.645835	-0.630763	2.65e-11	5.82e-10	27.8358	26.1311	26.1575	28.797	26.8387	21.2366	16.7766	16.2086	19.4749	18.6441	GeneID:100060045,VGNC:VGNC:14992	ACOT9	Acyl-coenzyme A thioesterase 9, mitochondrial	GO:0003986,GO:0005739,GO:0005759,GO:0006637,GO:0047617,GO:0052689	acetyl-CoA hydrolase activity|mitochondrion|mitochondrial matrix|acyl-CoA metabolic process|acyl-CoA hydrolase activity|carboxylic ester hydrolase activity
ACOX1	11966.6	0.108782	-1.10487	0.920067	-0.120189	0.269218	0.388206	34.4002	33.3669	30.7286	35.7526	34.2813	28.3917	37.2022	37.2173	30.5624	29.8276	GeneID:100051466,VGNC:VGNC:14993	ACOX1	Peroxisomal acyl-coenzyme A oxidase 1	GO:0000038,GO:0003997,GO:0005504,GO:0005777,GO:0006091,GO:0006629,GO:0006693,GO:0016401,GO:0019395,GO:0033540,GO:0050660,GO:0055088,GO:0071949	very long-chain fatty acid metabolic process|acyl-CoA oxidase activity|fatty acid binding|peroxisome|generation of precursor metabolites and energy|lipid metabolic process|prostaglandin metabolic process|palmitoyl-CoA oxidase activity|fatty acid oxidation|fatty acid beta-oxidation using acyl-CoA oxidase|flavin adenine dinucleotide binding|lipid homeostasis|FAD binding
ACOX2	100.033	0.217187	1.24584	1.20629	0.27058	0.212824	0.32434	0.424682	0.835033	0.734194	0.574208	0.549241	0.853601	0.767471	0.629964	0.857251	0.855005	GeneID:100050425,VGNC:VGNC:14994	ACOX2	Peroxisomal acyl-coenzyme A oxidase 2	GO:0003997,GO:0005102,GO:0005504,GO:0005777,GO:0005782,GO:0005829,GO:0006625,GO:0006699,GO:0010942,GO:0016402,GO:0033540,GO:0033791,GO:0042803,GO:0043231,GO:0050660,GO:0055088,GO:0071949,GO:1902884	acyl-CoA oxidase activity|signaling receptor binding|fatty acid binding|peroxisome|peroxisomal matrix|cytosol|protein targeting to peroxisome|bile acid biosynthetic process|positive regulation of cell death|pristanoyl-CoA oxidase activity|fatty acid beta-oxidation using acyl-CoA oxidase|3alpha,7alpha,12alpha-trihydroxy-5beta-cholestanoyl-CoA 24-hydroxylase activity|protein homodimerization activi…
ACOX3	1126.7	0.114958	0.00392394	1.00031	0.000451089	0.996869	0.997402	2.07584	2.39074	2.58624	2.46935	2.06479	2.50257	2.42085	2.80388	2.10294	2.35617	GeneID:100056690,VGNC:VGNC:14995	ACOX3	Peroxisomal acyl-coenzyme A oxidase 3	GO:0003997,GO:0005102,GO:0005504,GO:0005777,GO:0005782,GO:0005829,GO:0006625,GO:0016020,GO:0016402,GO:0033540,GO:0050660,GO:0055088,GO:0071949	acyl-CoA oxidase activity|signaling receptor binding|fatty acid binding|peroxisome|peroxisomal matrix|cytosol|protein targeting to peroxisome|membrane|pristanoyl-CoA oxidase activity|fatty acid beta-oxidation using acyl-CoA oxidase|flavin adenine dinucleotide binding|lipid homeostasis|FAD binding
ACOXL	118.51	0.169131	6.57678	2.16195	1.11234	4.81e-11	9.97e-10	0.241819	0.241373	0.200904	0.239483	0.261903	0.428846	0.604155	0.570169	0.601168	0.495637	GeneID:100064086,VGNC:VGNC:14996	ACOXL	Acyl-coenzyme A oxidase-like protein	GO:0003997,GO:0005504,GO:0005777,GO:0005782,GO:0016402,GO:0033540,GO:0050660,GO:0055088	acyl-CoA oxidase activity|fatty acid binding|peroxisome|peroxisomal matrix|pristanoyl-CoA oxidase activity|fatty acid beta-oxidation using acyl-CoA oxidase|flavin adenine dinucleotide binding|lipid homeostasis
ACP1	1547.11	0.0784102	-2.04745	0.894689	-0.160541	0.0406138	0.0865447	19.1327	20.1341	21.8162	21.9836	21.6409	20.2089	18.7994	20.2125	20.5583	18.9214	GeneID:100057408	ACP1	Low molecular weight phosphotyrosine protein phosphatase	GO:0003993,GO:0004726,GO:0005737,GO:0009898,GO:0070062	acid phosphatase activity|non-membrane spanning protein tyrosine phosphatase activity|cytoplasm|cytoplasmic side of plasma membrane|extracellular exosome	path:ecb00730,path:ecb00740,path:ecb04520	Thiamine metabolism|Riboflavin metabolism|Adherens junction
ACP2	3196.89	0.116751	-6.90509	0.571897	-0.806173	5.02e-12	1.26e-10	40.2312	43.0928	34.3332	41.3451	41.3305	28.0315	20.884	20.5194	25.6776	25.6208	GeneID:100057910	ACP2	Lysosomal acid phosphatase	GO:0001501,GO:0003993,GO:0005765,GO:0007040,GO:0016021,GO:0043202	skeletal system development|acid phosphatase activity|lysosomal membrane|lysosome organization|integral component of membrane|lysosomal lumen	path:ecb00740,path:ecb04142	Riboflavin metabolism|Lysosome
ACP4	29.5199	0.667313	1.2262	1.76328	0.818261	0.220122	0.332782	0.0644401	0.108119	0.122131	0.0468544	0.0703499	0.0915432	0.0489694	0.023499	0.214705	0.395602	GeneID:100147302	ACP4	Testicular acid phosphatase	GO:0003993,GO:0004725,GO:0010955,GO:0010977,GO:0016021,GO:0030971,GO:0042476,GO:0045211,GO:0048168,GO:0120154,GO:1990264	acid phosphatase activity|protein tyrosine phosphatase activity|negative regulation of protein processing|negative regulation of neuron projection development|integral component of membrane|receptor tyrosine kinase binding|odontogenesis|postsynaptic membrane|regulation of neuronal synaptic plasticity|negative regulation of ERBB4 signaling pathway|peptidyl-tyrosine dephosphorylation involved in in…
ACP5	8.88037	0.627411	1.45314	1.88128	0.911715	0.146186	0.242558	0.061183	0.0977656	0.0655924	0.0677884	0.0093746	0.18139	0.152597	0.0495805	0.0925287	0.116467	GeneID:100056621,VGNC:VGNC:14997	ACP5	Tartrate-resistant acid phosphatase type 5
ACP6	688.773	0.0935313	-1.76594	0.891823	-0.165171	0.0774059	0.146712	6.90367	7.6387	6.20559	7.4211	6.70656	6.32666	6.35369	5.95228	7.02238	7.15155	GeneID:100065568,VGNC:VGNC:50797	ACP6	Lysophosphatidic acid phosphatase type 6	GO:0002244,GO:0003993,GO:0005737,GO:0005739,GO:0005759,GO:0006644,GO:0006654,GO:0052642,GO:2001311	hematopoietic progenitor cell differentiation|acid phosphatase activity|cytoplasm|mitochondrion|mitochondrial matrix|phospholipid metabolic process|phosphatidic acid biosynthetic process|lysophosphatidic acid phosphatase activity|lysobisphosphatidic acid metabolic process
ACRBP	9.16027	0.914577	0.936094	1.81018	0.856129	0.349225	0.472032	0.0183981	0.0264589	0.219782	0.00764415	0.016914	0.172726	0.0344151	0.0984006	0.0939059	0.147094	GeneID:100052268,VGNC:VGNC:14999	ACRBP	Acrosin-binding protein (Fragment)	GO:0001669,GO:0002080,GO:0005576,GO:0048240	acrosomal vesicle|acrosomal membrane|extracellular region|sperm capacitation
ACRV1	12.7325	0.916374	0.674412	1.53476	0.618013	0.50005	0.616253	0.0820545	0.15734	0.407167	0.054548	0.0905227	0.243269	0.0920936	0	0.483964	0.468594	GeneID:100072341		Sperm acrosomal protein FSA-ACR.1 (Fragment)	GO:0001669	acrosomal vesicle
ACSBG1	299.132	0.202713	5.53018	2.17503	1.12104	3.2e-08	3.79e-07	1.20208	1.39236	1.16629	0.932975	0.813406	2.32161	2.27141	1.75638	2.89301	3.37315	GeneID:100050272,VGNC:VGNC:15000	ACSBG1	Long-chain-fatty-acid--CoA ligase ACSBG1	GO:0000038,GO:0001676,GO:0004467,GO:0005524,GO:0005737,GO:0005783,GO:0005829,GO:0031410,GO:0031957,GO:0035338,GO:0042552,GO:0051384,GO:0102391	very long-chain fatty acid metabolic process|long-chain fatty acid metabolic process|long-chain fatty acid-CoA ligase activity|ATP binding|cytoplasm|endoplasmic reticulum|cytosol|cytoplasmic vesicle|very long-chain fatty acid-CoA ligase activity|long-chain fatty-acyl-CoA biosynthetic process|myelination|response to glucocorticoid|decanoate-CoA ligase activity
ACSBG2	90.305	0.330506	-3.71022	0.427427	-1.22625	0.000207076	0.000962944	0.690243	0.968448	0.29909	0.732121	0.696473	0.282832	0.356904	0.174626	0.381905	0.333291	GeneID:100065344,VGNC:VGNC:15001	ACSBG2	Long-chain-fatty-acid--CoA ligase ACSBG2	GO:0004467,GO:0005524,GO:0005737,GO:0005739,GO:0005829,GO:0006631,GO:0007275,GO:0007283,GO:0016020,GO:0030154,GO:0031957,GO:0035338,GO:0047617,GO:0102391	long-chain fatty acid-CoA ligase activity|ATP binding|cytoplasm|mitochondrion|cytosol|fatty acid metabolic process|multicellular organism development|spermatogenesis|membrane|cell differentiation|very long-chain fatty acid-CoA ligase activity|long-chain fatty-acyl-CoA biosynthetic process|acyl-CoA hydrolase activity|decanoate-CoA ligase activity
ACSF2	520.324	0.123249	6.9438	1.80978	0.855813	3.82e-12	9.91e-11	3.17722	3.6239	3.18807	2.99676	3.18113	5.84663	6.87401	7.08489	5.17781	5.73529	GeneID:100069942,VGNC:VGNC:15002	ACSF2	Acyl-CoA synthetase family member 2, mitochondrial	GO:0005524,GO:0005739,GO:0006631,GO:0016874	ATP binding|mitochondrion|fatty acid metabolic process|ligase activity
ACSF3	982.734	0.129917	-0.41976	0.962905	-0.0545341	0.674661	0.765965	7.28705	7.66513	6.13475	7.55988	6.98008	7.1498	8.62041	7.59339	5.81445	6.87619	GeneID:100051639,VGNC:VGNC:15003	ACSF3	Acyl-CoA synthetase family member 3, mitochondrial	GO:0005524,GO:0005739,GO:0006633,GO:0031957,GO:0090409,GO:0090410	ATP binding|mitochondrion|fatty acid biosynthetic process|very long-chain fatty acid-CoA ligase activity|malonyl-CoA synthetase activity|malonate catabolic process
ACSL1	5421.6	0.139227	2.34564	1.25403	0.326577	0.0189946	0.0467181	19.7908	18.771	18.6621	19.7905	20.5014	21.6351	30.7853	31.0956	24.5475	20.5479	GeneID:100057925,VGNC:VGNC:15004	ACSL1	Long-chain-fatty-acid--CoA ligase 1	GO:0001676,GO:0004467,GO:0005524,GO:0005739,GO:0005741,GO:0005778,GO:0005789,GO:0005886,GO:0007584,GO:0008610,GO:0014070,GO:0016020,GO:0016021,GO:0019216,GO:0019432,GO:0033211,GO:0034201,GO:0035338,GO:0036109,GO:0042178,GO:0042493,GO:0043651,GO:0044539,GO:0071902,GO:0102391,GO:0120162	long-chain fatty acid metabolic process|long-chain fatty acid-CoA ligase activity|ATP binding|mitochondrion|mitochondrial outer membrane|peroxisomal membrane|endoplasmic reticulum membrane|plasma membrane|response to nutrient|lipid biosynthetic process|response to organic cyclic compound|membrane|integral component of membrane|regulation of lipid metabolic process|triglyceride biosynthetic proces…
ACSL3	8205.32	0.161043	5.6787	1.88493	0.914513	1.36e-08	1.74e-07	31.2108	28.3623	44.611	30.3517	30.1289	49.6275	76.4482	76.1825	62.1023	61.9267	GeneID:100056656,VGNC:VGNC:15005	ACSL3	Long-chain-fatty-acid--CoA ligase 3	GO:0004467,GO:0005524,GO:0005741,GO:0005778,GO:0005783,GO:0005789,GO:0005794,GO:0005811,GO:0006633,GO:0007420,GO:0007584,GO:0014070,GO:0016020,GO:0016021,GO:0019901,GO:0019904,GO:0034379,GO:0035338,GO:0042998,GO:0044539,GO:0048471,GO:0051047,GO:0102391,GO:2001247	long-chain fatty acid-CoA ligase activity|ATP binding|mitochondrial outer membrane|peroxisomal membrane|endoplasmic reticulum|endoplasmic reticulum membrane|Golgi apparatus|lipid droplet|fatty acid biosynthetic process|brain development|response to nutrient|response to organic cyclic compound|membrane|integral component of membrane|protein kinase binding|protein domain specific binding|very-low-d…
ACSL4	18701.5	0.227509	-1.71355	0.76321	-0.389847	0.0866116	0.160767	79.5191	71.6848	52.9028	73.4443	76.3632	39.5286	78.4501	78.4185	43.1366	44.3475	GeneID:100054459,VGNC:VGNC:15006	ACSL4	Long-chain-fatty-acid--CoA ligase 4	GO:0004467,GO:0005524,GO:0005737,GO:0005741,GO:0005778,GO:0005789,GO:0005811,GO:0006629,GO:0007584,GO:0008610,GO:0015908,GO:0016020,GO:0016021,GO:0019432,GO:0030307,GO:0031957,GO:0032307,GO:0035338,GO:0043025,GO:0044233,GO:0047676,GO:0060136,GO:0060996,GO:0070062,GO:0070672,GO:0102391	long-chain fatty acid-CoA ligase activity|ATP binding|cytoplasm|mitochondrial outer membrane|peroxisomal membrane|endoplasmic reticulum membrane|lipid droplet|lipid metabolic process|response to nutrient|lipid biosynthetic process|fatty acid transport|membrane|integral component of membrane|triglyceride biosynthetic process|positive regulation of cell growth|very long-chain fatty acid-CoA ligase …
ACSL5	324.659	0.73645	3.22926	5.19884	2.37819	0.00124112	0.0045762	0.516588	0.501107	0.977327	0.676732	0.374346	0.702706	6.80401	7.15701	1.06848	0.784382	GeneID:100059190,VGNC:VGNC:15007	Acsl5	Long-chain-fatty-acid--CoA ligase 5	GO:0004467,GO:0005524,GO:0005739,GO:0005741,GO:0005789,GO:0006631,GO:0007584,GO:0008654,GO:0009744,GO:0009749,GO:0010747,GO:0010867,GO:0015908,GO:0016021,GO:0032000,GO:0032869,GO:0035338,GO:0070723,GO:0102391	long-chain fatty acid-CoA ligase activity|ATP binding|mitochondrion|mitochondrial outer membrane|endoplasmic reticulum membrane|fatty acid metabolic process|response to nutrient|phospholipid biosynthetic process|response to sucrose|response to glucose|positive regulation of plasma membrane long-chain fatty acid transport|positive regulation of triglyceride biosynthetic process|fatty acid transpor…
ACSL6	9.44042	0.760729	1.47788	2.1799	1.12427	0.13944	0.233784	0.0310253	0.00330507	0.0348451	0.0229166	0.00633836	0.0170336	0.0806044	0.0670448	0.0430104	0.0157491	GeneID:100063361	ACSL6	Long-chain-fatty-acid--CoA ligase 6	GO:0001676,GO:0004467,GO:0005524,GO:0005741,GO:0005778,GO:0005789,GO:0005886,GO:0006637,GO:0007405,GO:0016020,GO:0016021,GO:0019899,GO:0035338,GO:0042803,GO:0102391	long-chain fatty acid metabolic process|long-chain fatty acid-CoA ligase activity|ATP binding|mitochondrial outer membrane|peroxisomal membrane|endoplasmic reticulum membrane|plasma membrane|acyl-CoA metabolic process|neuroblast proliferation|membrane|integral component of membrane|enzyme binding|long-chain fatty-acyl-CoA biosynthetic process|protein homodimerization activity|decanoate-CoA ligase…	path:ecb00061,path:ecb00071,path:ecb03320,path:ecb04146,path:ecb04216,path:ecb04714,path:ecb04920	Fatty acid biosynthesis|Fatty acid degradation|PPAR signaling pathway|Peroxisome|Ferroptosis|Thermogenesis|Adipocytokine signaling pathway
ACSM3	163.268	0.230702	-1.40144	0.799231	-0.323315	0.161082	0.261883	1.83303	1.53872	0.958237	1.00192	1.73759	1.22375	0.883873	1.17249	1.37683	1.29338	GeneID:100068672,VGNC:VGNC:49262	ACSM3	Acyl-coenzyme A synthetase ACSM3, mitochondrial	GO:0005524,GO:0005759,GO:0006633,GO:0015645,GO:0046872,GO:0047760	ATP binding|mitochondrial matrix|fatty acid biosynthetic process|fatty acid ligase activity|metal ion binding|butyrate-CoA ligase activity
ACSM4	43.8279	0.491738	3.99718	3.90566	1.96557	6.41e-05	0.000345596	0.0775381	0.01062	0.118752	0.0613638	0.0475223	0.12771	0.245188	0.330328	0.242902	0.354241	GeneID:100068752	ACSM4	Acyl-coenzyme A synthetase ACSM4, mitochondrial	GO:0003996,GO:0004321,GO:0005524,GO:0005759,GO:0006633,GO:0006637,GO:0015645,GO:0046872,GO:0047760	acyl-CoA ligase activity|fatty-acyl-CoA synthase activity|ATP binding|mitochondrial matrix|fatty acid biosynthetic process|acyl-CoA metabolic process|fatty acid ligase activity|metal ion binding|butyrate-CoA ligase activity	path:ecb00650	Butanoate metabolism
ACSM5	65.2882	0.432217	2.94367	2.41547	1.2723	0.00324343	0.0104473	0.57335	1.01145	0.990498	1.10533	0.506016	1.04256	3.83953	3.01075	1.2226	1.49306	GeneID:100147266,VGNC:VGNC:15008	ACSM5	Acyl-coenzyme A synthetase ACSM5, mitochondrial	GO:0003996,GO:0004321,GO:0005524,GO:0005525,GO:0005759,GO:0006633,GO:0006637,GO:0015645,GO:0046872,GO:0047760	acyl-CoA ligase activity|fatty-acyl-CoA synthase activity|ATP binding|GTP binding|mitochondrial matrix|fatty acid biosynthetic process|acyl-CoA metabolic process|fatty acid ligase activity|metal ion binding|butyrate-CoA ligase activity
ACSS1	268.963	0.251047	5.29782	2.51403	1.33	1.17e-07	1.22e-06	0.690505	0.478341	0.674861	0.461022	0.620127	1.00188	2.01586	2.13474	1.082	1.47703	GeneID:100057725,VGNC:VGNC:15009	Acss1	Acetyl-coenzyme A synthetase 2-like, mitochondrial	GO:0003987,GO:0005524,GO:0005739,GO:0005759,GO:0006085,GO:0016208,GO:0019413,GO:0019427,GO:0019542	acetate-CoA ligase activity|ATP binding|mitochondrion|mitochondrial matrix|acetyl-CoA biosynthetic process|AMP binding|acetate biosynthetic process|acetyl-CoA biosynthetic process from acetate|propionate biosynthetic process
ACSS2	2923.68	0.224493	4.55382	2.03116	1.0223	5.27e-06	3.7e-05	9.97837	10.0974	11.9206	11.1331	10.5283	17.9202	32.1821	31.7101	16.3525	16.2137	GeneID:100054562,VGNC:VGNC:15010	ACSS2	Acetyl-coenzyme A synthetase, cytoplasmic	GO:0003987,GO:0005524,GO:0005654,GO:0005737,GO:0005759,GO:0005829,GO:0006069,GO:0008610,GO:0016208,GO:0019413,GO:0019427,GO:0019542,GO:0043231	acetate-CoA ligase activity|ATP binding|nucleoplasm|cytoplasm|mitochondrial matrix|cytosol|ethanol oxidation|lipid biosynthetic process|AMP binding|acetate biosynthetic process|acetyl-CoA biosynthetic process from acetate|propionate biosynthetic process|intracellular membrane-bounded organelle
ACSS3	1668.01	0.295251	1.7823	1.44016	0.526225	0.0747005	0.142586	6.29286	6.85758	5.46006	6.93703	7.61857	6.5758	14.6737	16.3152	6.5318	6.0602	GeneID:100061000,VGNC:VGNC:15011	ACSS3	Acyl-CoA synthetase short-chain family member 3, mitochondrial	GO:0003987,GO:0005524,GO:0005739	acetate-CoA ligase activity|ATP binding|mitochondrion
ACTA1	50169.2	0.114361	13.3302	2.8768	1.52446	1.54e-40	6.19e-38	251.71	313.99	343.582	295.248	286.059	917.969	908.336	903.08	1030.38	752.663	GeneID:100065454,VGNC:VGNC:15012	Acta1	Actin, alpha skeletal muscle	GO:0001725,GO:0005524,GO:0005737,GO:0005865,GO:0005884,GO:0009612,GO:0009991,GO:0010226,GO:0010628,GO:0030027,GO:0030175,GO:0030240,GO:0043503,GO:0044297,GO:0048545,GO:0048741,GO:0071417,GO:0090131	stress fiber|ATP binding|cytoplasm|striated muscle thin filament|actin filament|response to mechanical stimulus|response to extracellular stimulus|response to lithium ion|positive regulation of gene expression|lamellipodium|filopodium|skeletal muscle thin filament assembly|skeletal muscle fiber adaptation|cell body|response to steroid hormone|skeletal muscle fiber development|cellular response to…
ACTA2	230693	0.0997631	-1.66603	0.891182	-0.166208	0.0957072	0.174176	2809.76	3122.38	2873.75	2943.8	2811.58	3259.01	2403.56	2420.34	2762.13	2812.28	GeneID:100062175,VGNC:VGNC:15013	ACTA2	Actin, aortic smooth muscle	GO:0001725,GO:0005524,GO:0005737,GO:0005865,GO:0005884,GO:0010628,GO:0030027,GO:0030175,GO:0030240,GO:0044297,GO:0048741,GO:0090131	stress fiber|ATP binding|cytoplasm|striated muscle thin filament|actin filament|positive regulation of gene expression|lamellipodium|filopodium|skeletal muscle thin filament assembly|cell body|skeletal muscle fiber development|mesenchyme migration
ACTB	399793	0.059521	-8.08025	0.716509	-0.480944	6.46e-16	3.05e-14	4239.34	4335.07	4376.25	4291.55	4243.81	3516.72	3132.68	3144.28	3092.42	3313.47	GeneID:100033878	ACTB	Actin, cytoplasmic 1	GO:0005524,GO:0005634,GO:0005856,GO:0005886,GO:0005925,GO:0015629,GO:0019894,GO:0019901,GO:0022898,GO:0030957,GO:0032991,GO:0035267,GO:0036464,GO:0042802,GO:0048870,GO:0050998,GO:0051621,GO:0072749,GO:0097433,GO:0098871,GO:0098973,GO:0098978,GO:1903076	ATP binding|nucleus|cytoskeleton|plasma membrane|focal adhesion|actin cytoskeleton|kinesin binding|protein kinase binding|regulation of transmembrane transporter activity|Tat protein binding|protein-containing complex|NuA4 histone acetyltransferase complex|cytoplasmic ribonucleoprotein granule|identical protein binding|cell motility|nitric-oxide synthase binding|regulation of norepinephrine uptak…	path:ecb04015,path:ecb04145,path:ecb04210,path:ecb04390,path:ecb04510,path:ecb04520,path:ecb04530,path:ecb04611,path:ecb04670,path:ecb04714,path:ecb04810,path:ecb04919,path:ecb04921,path:ecb05100,path:ecb05132,path:ecb05135,path:ecb05164,path:ecb05205,path:ecb05225,path:ecb05410,path:ecb05412,path:ecb05414,path:ecb05416,path:ecb05418	Rap1 signaling pathway|Phagosome|Apoptosis|Hippo signaling pathway|Focal adhesion|Adherens junction|Tight junction|Platelet activation|Leukocyte transendothelial migration|Thermogenesis|Regulation of actin cytoskeleton|Thyroid hormone signaling pathway|Oxytocin signaling pathway|Bacterial invasion of epithelial cells|Salmonella infection|Yersinia infection|Influenza A|Proteoglycans in cancer|Hepa…
ACTBL2	2.3749	1.14054	0.933854	2.09231	1.0651	0.350379	0.473213	0.00758424	0.0145428	0.0278772	0.00630229	0	0.0224851	0.00709345	0.0663768	0.0086024	0.0173247	GeneID:100051557,VGNC:VGNC:15014	Actbl2	Beta-actin-like protein 2	GO:0005524,GO:0005737,GO:0005856,GO:0045202,GO:0098978	ATP binding|cytoplasm|cytoskeleton|synapse|glutamatergic synapse
ACTC1	194716	0.124797	7.26885	1.87532	0.907133	3.63e-13	1.11e-11	1504.34	1458.71	2066.03	1471.77	1419.48	3088.22	3262.88	3416.64	3168.59	2665.31	GeneID:100057678,VGNC:VGNC:15015	ACTC1	Actin, alpha cardiac muscle 1	GO:0005524,GO:0005737,GO:0010628,GO:0016887,GO:0017022,GO:0030027,GO:0030175,GO:0030240,GO:0031674,GO:0033275,GO:0042643,GO:0043066,GO:0044297,GO:0055003,GO:0055008,GO:0060047,GO:0090131,GO:0098978	ATP binding|cytoplasm|positive regulation of gene expression|ATPase activity|myosin binding|lamellipodium|filopodium|skeletal muscle thin filament assembly|I band|actin-myosin filament sliding|actomyosin, actin portion|negative regulation of apoptotic process|cell body|cardiac myofibril assembly|cardiac muscle tissue morphogenesis|heart contraction|mesenchyme migration|glutamatergic synapse
ACTG1	266869	0.138586	-5.46736	0.591438	-0.757701	4.57e-08	5.27e-07	2827.14	2814.87	2862.95	2994.88	2909.26	2233.97	1417.99	1407.78	1912.02	2008.38	GeneID:100050139	Actg1	Actin, cytoplasmic 2	GO:0005200,GO:0005522,GO:0005524,GO:0005829,GO:0005884,GO:0005886,GO:0005925,GO:0015629,GO:0030016,GO:0031625,GO:0031941,GO:0042802,GO:0043034,GO:0043209,GO:0044305,GO:0045214,GO:0045335,GO:0048488,GO:0070062,GO:0071346,GO:0097433,GO:0098685,GO:0098871,GO:0098973,GO:0099143	structural constituent of cytoskeleton|profilin binding|ATP binding|cytosol|actin filament|plasma membrane|focal adhesion|actin cytoskeleton|myofibril|ubiquitin protein ligase binding|filamentous actin|identical protein binding|costamere|myelin sheath|calyx of Held|sarcomere organization|phagocytic vesicle|synaptic vesicle endocytosis|extracellular exosome|cellular response to interferon-gamma|de…	path:ecb04015,path:ecb04145,path:ecb04210,path:ecb04390,path:ecb04510,path:ecb04520,path:ecb04530,path:ecb04611,path:ecb04670,path:ecb04714,path:ecb04810,path:ecb04919,path:ecb04921,path:ecb05100,path:ecb05132,path:ecb05135,path:ecb05164,path:ecb05205,path:ecb05225,path:ecb05410,path:ecb05412,path:ecb05414,path:ecb05416,path:ecb05418	Rap1 signaling pathway|Phagosome|Apoptosis|Hippo signaling pathway|Focal adhesion|Adherens junction|Tight junction|Platelet activation|Leukocyte transendothelial migration|Thermogenesis|Regulation of actin cytoskeleton|Thyroid hormone signaling pathway|Oxytocin signaling pathway|Bacterial invasion of epithelial cells|Salmonella infection|Yersinia infection|Influenza A|Proteoglycans in cancer|Hepa…
ACTG2	13867.5	0.378558	1.88707	1.64076	0.714366	0.0591506	0.117695	120.592	150.277	133.189	128.001	126.504	361.387	84.6986	75.362	297.666	321.84	GeneID:100057561,VGNC:VGNC:15016	ACTG2	Actin, gamma-enteric smooth muscle	GO:0005524,GO:0005737,GO:0005856	ATP binding|cytoplasm|cytoskeleton
ACTL10	126.186	0.354303	4.30812	2.88063	1.52638	1.65e-05	0.000102556	0.456024	0.477698	1.1097	0.224559	0.372657	1.46882	1.80874	1.49461	1.44637	1.73616	GeneID:102148862	Actl10	Actin-like protein 10
ACTL6A	2034.4	0.123585	-4.19854	0.697914	-0.518878	2.69e-05	0.000159659	20.6136	18.142	17.6356	19.4156	20.4514	17.1367	12.3862	11.52	15.0974	14.6164	GeneID:100065792,VGNC:VGNC:15017	ACTL6A	Actin-like protein 6A	GO:0000790,GO:0001825,GO:0003407,GO:0003682,GO:0003713,GO:0005634,GO:0005654,GO:0005886,GO:0006281,GO:0006310,GO:0006338,GO:0006357,GO:0007165,GO:0016514,GO:0016579,GO:0021510,GO:0031011,GO:0032991,GO:0035267,GO:0040008,GO:0043044,GO:0043967,GO:0043968,GO:0071564	nuclear chromatin|blastocyst formation|neural retina development|chromatin binding|transcription coactivator activity|nucleus|nucleoplasm|plasma membrane|DNA repair|DNA recombination|chromatin remodeling|regulation of transcription by RNA polymerase II|signal transduction|SWI/SNF complex|protein deubiquitination|spinal cord development|Ino80 complex|protein-containing complex|NuA4 histone acetylt…
ACTL7A	126.446	0.373997	1.8492	1.61507	0.691596	0.0644285	0.126124	0.572817	0.599117	1.00489	0.416496	0.424879	1.11286	0.487045	0.557029	1.54308	1.44231	GeneID:100059317,VGNC:VGNC:15019	ACTL7A	Actin-like protein 7A	GO:0001673,GO:0005737,GO:0005794,GO:0005856,GO:0031514,GO:0032991	male germ cell nucleus|cytoplasm|Golgi apparatus|cytoskeleton|motile cilium|protein-containing complex
ACTL7B	92.7774	0.452372	1.42296	1.56234	0.643705	0.154749	0.253767	0.296416	0.468078	0.731693	0.318759	0.203044	0.660529	0.39139	0.265639	0.692196	1.32102	GeneID:100059349,VGNC:VGNC:15020	ACTL7B	Actin-like protein 7B	GO:0005737,GO:0005856	cytoplasm|cytoskeleton
ACTN1	40069	0.0980581	-1.38814	0.909964	-0.136118	0.165094	0.266732	173.278	187.054	235.545	178.418	178.193	188.441	179.579	174.834	171.792	197.101	GeneID:100053070,VGNC:VGNC:15022	ACTN1	Alpha-actinin-1	GO:0001725,GO:0001726,GO:0003725,GO:0005178,GO:0005509,GO:0005523,GO:0005884,GO:0005903,GO:0005915,GO:0005916,GO:0005923,GO:0005925,GO:0012506,GO:0016328,GO:0017166,GO:0030018,GO:0030027,GO:0030220,GO:0030374,GO:0030486,GO:0031252,GO:0042383,GO:0042803,GO:0043462,GO:0043495,GO:0044325,GO:0045214,GO:0046928,GO:0048041,GO:0048741,GO:0051015,GO:0051017,GO:0051234,GO:0051271,GO:0051393,GO:0051639,GO:…	stress fiber|ruffle|double-stranded RNA binding|integrin binding|calcium ion binding|tropomyosin binding|actin filament|brush border|zonula adherens|fascia adherens|bicellular tight junction|focal adhesion|vesicle membrane|lateral plasma membrane|vinculin binding|Z disc|lamellipodium|platelet formation|nuclear receptor transcription coactivator activity|smooth muscle dense body|cell leading edge|…
ACTN2	8132.9	0.162529	14.127	4.91109	2.29604	2.59e-45	1.36e-42	9.04303	9.8006	11.5364	9.30887	9.68765	43.4364	63.6375	60.0446	51.3235	36.2956	GeneID:100033870,VGNC:VGNC:15023	ACTN2	Alpha-actinin-2	GO:0000165,GO:0002576,GO:0005088,GO:0005178,GO:0005509,GO:0005546,GO:0005576,GO:0005829,GO:0005856,GO:0005884,GO:0005925,GO:0007155,GO:0008092,GO:0008307,GO:0019904,GO:0030018,GO:0030035,GO:0030049,GO:0030175,GO:0030274,GO:0030375,GO:0030864,GO:0031093,GO:0031143,GO:0031432,GO:0042391,GO:0042802,GO:0042803,GO:0042981,GO:0043197,GO:0043267,GO:0043268,GO:0044325,GO:0045214,GO:0046983,GO:0048041,GO:…	MAPK cascade|platelet degranulation|Ras guanyl-nucleotide exchange factor activity|integrin binding|calcium ion binding|phosphatidylinositol-4,5-bisphosphate binding|extracellular region|cytosol|cytoskeleton|actin filament|focal adhesion|cell adhesion|cytoskeletal protein binding|structural constituent of muscle|protein domain specific binding|Z disc|microspike assembly|muscle filament sliding|fi…
ACTN3	26468.8	0.216661	8.96906	3.8457	1.94325	2.99e-19	2.26e-17	58.2865	56.3228	92.0438	56.3431	57.0925	210.237	327.833	346.452	224.627	181.431	GeneID:100033871	ACTN3	Alpha-actinin-3	GO:0003779,GO:0005509,GO:0005737,GO:0005815,GO:0007030,GO:0007041,GO:0019894,GO:0030036,GO:0030507,GO:0031941,GO:0032029,GO:0032391,GO:0034452,GO:0045505,GO:0097381	actin binding|calcium ion binding|cytoplasm|microtubule organizing center|Golgi organization|lysosomal transport|kinesin binding|actin cytoskeleton organization|spectrin binding|filamentous actin|myosin tail binding|photoreceptor connecting cilium|dynactin binding|dynein intermediate chain binding|photoreceptor disc membrane	path:ecb05412	Arrhythmogenic right ventricular cardiomyopathy (ARVC)
ACTN4	34996.9	0.0874338	-3.74916	0.796749	-0.327803	0.000177429	0.000842525	148.46	159.055	183.788	156	156.386	147.358	122.628	123.509	135.592	145.02	GeneID:100066343,VGNC:VGNC:15024	ACTN4	Alpha-actinin-4	GO:0000977,GO:0001725,GO:0001882,GO:0005509,GO:0005634,GO:0005737,GO:0005829,GO:0005903,GO:0005911,GO:0015031,GO:0016604,GO:0030018,GO:0030050,GO:0030335,GO:0030374,GO:0030863,GO:0031143,GO:0031490,GO:0035357,GO:0042803,GO:0042974,GO:0044325,GO:0048384,GO:0048471,GO:0048549,GO:0051015,GO:0051017,GO:0051271,GO:0070830,GO:1900025,GO:1901224,GO:1902396,GO:1990904	RNA polymerase II regulatory region sequence-specific DNA binding|stress fiber|nucleoside binding|calcium ion binding|nucleus|cytoplasm|cytosol|brush border|cell-cell junction|protein transport|nuclear body|Z disc|vesicle transport along actin filament|positive regulation of cell migration|nuclear receptor transcription coactivator activity|cortical cytoskeleton|pseudopodium|chromatin DNA binding…
ACTR10	2585.03	0.0852723	-2.1258	0.881925	-0.181272	0.0335196	0.0740129	25.2715	22.4811	22.839	23.7437	24.6757	22.7153	19.8269	24.575	22.7791	20.5653	GeneID:100058966,VGNC:VGNC:15025	ACTR10	Actin-related protein 10	GO:0005737,GO:0005869,GO:0007018	cytoplasm|dynactin complex|microtubule-based movement
ACTR1A	18553.1	0.121612	-0.692248	0.943317	-0.084186	0.488782	0.605833	108.563	107.514	124.832	111.814	109.691	109.827	128.786	128.199	98.5543	91.9382	GeneID:100069908,VGNC:VGNC:15026	ACTR1A	Alpha-centractin	GO:0005524,GO:0005737,GO:0005813,GO:0005869,GO:0043209,GO:0099738	ATP binding|cytoplasm|centrosome|dynactin complex|myelin sheath|cell cortex region
ACTR1B	4838.19	0.113992	-1.02009	0.922562	-0.116283	0.307685	0.429428	36.4182	38.6099	38.8585	37.867	36.1388	35.1403	39.6677	43.9716	31.459	31.9104	GeneID:100051108,VGNC:VGNC:15027	ACTR1B	Beta-centractin	GO:0005524,GO:0005576,GO:0005737,GO:0005813,GO:0005829,GO:0005869,GO:0015630,GO:0016020,GO:0019886,GO:0034774,GO:0043312,GO:0070062,GO:1904813	ATP binding|extracellular region|cytoplasm|centrosome|cytosol|dynactin complex|microtubule cytoskeleton|membrane|antigen processing and presentation of exogenous peptide antigen via MHC class II|secretory granule lumen|neutrophil degranulation|extracellular exosome|ficolin-1-rich granule lumen
ACTR2	22638.4	0.0808968	-3.45821	0.823729	-0.279758	0.000543779	0.00221925	111.868	103.019	127.129	109.994	113.031	102.981	87.4556	92.0505	103.401	104.279	GeneID:100063005,VGNC:VGNC:15028	Actr2	Actin-related protein 2	GO:0005200,GO:0005524,GO:0005634,GO:0005737,GO:0005829,GO:0005885,GO:0005938,GO:0007163,GO:0008092,GO:0008306,GO:0008356,GO:0014069,GO:0016344,GO:0016482,GO:0030027,GO:0030036,GO:0030478,GO:0033206,GO:0034314,GO:0035861,GO:0035902,GO:0035984,GO:0045471,GO:0045944,GO:0051015,GO:0051321,GO:0051653,GO:0060271,GO:0061003,GO:0061825,GO:0071346,GO:0071437,GO:0098794,GO:1905168	structural constituent of cytoskeleton|ATP binding|nucleus|cytoplasm|cytosol|Arp2/3 protein complex|cell cortex|establishment or maintenance of cell polarity|cytoskeletal protein binding|associative learning|asymmetric cell division|postsynaptic density|meiotic chromosome movement towards spindle pole|cytosolic transport|lamellipodium|actin cytoskeleton organization|actin cap|meiotic cytokinesis|…
ACTR3	17890.6	0.0440438	-7.27084	0.800939	-0.320235	3.57e-13	1.1e-11	132.56	125.908	131.588	128.006	132.852	107.132	106.024	105.64	116.425	113.954	GeneID:100033909,VGNC:VGNC:49331	ACTR3	Actin-related protein 3	GO:0003779,GO:0005200,GO:0005524,GO:0005634,GO:0005737,GO:0005829,GO:0005885,GO:0005903,GO:0005911,GO:0005925,GO:0007163,GO:0008356,GO:0015629,GO:0016020,GO:0016344,GO:0030027,GO:0033206,GO:0034314,GO:0035861,GO:0038096,GO:0045944,GO:0048013,GO:0051653,GO:0060271,GO:0061024,GO:0070062,GO:0070358,GO:0071346	actin binding|structural constituent of cytoskeleton|ATP binding|nucleus|cytoplasm|cytosol|Arp2/3 protein complex|brush border|cell-cell junction|focal adhesion|establishment or maintenance of cell polarity|asymmetric cell division|actin cytoskeleton|membrane|meiotic chromosome movement towards spindle pole|lamellipodium|meiotic cytokinesis|Arp2/3 complex-mediated actin nucleation|site of double-…
ACTR3B	702.459	0.134799	2.17196	1.225	0.292778	0.0298589	0.0672255	4.59103	4.59792	4.17847	4.67765	4.01234	5.07165	6.59133	6.81048	4.78447	5.12675	GeneID:100065073	ACTR3B	Actin-related protein 3B	GO:0003779,GO:0005524,GO:0005737,GO:0005885,GO:0034314,GO:0042995,GO:0070062	actin binding|ATP binding|cytoplasm|Arp2/3 protein complex|Arp2/3 complex-mediated actin nucleation|cell projection|extracellular exosome	path:ecb04530,path:ecb05135	Tight junction|Yersinia infection
ACTR5	444.25	0.132393	0.0365264	1.00336	0.00483582	0.970863	0.980056	2.37589	2.11163	3.11285	2.373	2.2799	2.94208	2.39516	2.43408	2.41946	2.74004	GeneID:100070271,VGNC:VGNC:15029	ACTR5	Actin-related protein 5	GO:0005634,GO:0005654,GO:0005737,GO:0006302,GO:0006310,GO:0016579,GO:0031011,GO:0070914	nucleus|nucleoplasm|cytoplasm|double-strand break repair|DNA recombination|protein deubiquitination|Ino80 complex|UV-damage excision repair
ACTR6	347.405	0.160454	0.153331	1.0172	0.0246025	0.878138	0.917957	3.80885	2.18079	2.7787	2.63877	3.28019	2.79439	3.34546	2.97524	3.53101	3.07678	GeneID:100052662,VGNC:VGNC:15030	ACTR6	Actin-related protein 6	GO:0005634,GO:0005737,GO:0005856,GO:0006338	nucleus|cytoplasm|cytoskeleton|chromatin remodeling
ACTR8	1236.66	0.0915343	0.387089	1.02486	0.0354319	0.69869	0.785766	6.214	6.4776	7.74404	6.17983	5.70257	6.70962	7.11088	7.2588	6.67791	7.06573	GeneID:100059386,VGNC:VGNC:15031	ACTR8	Actin-related protein 8	GO:0005524,GO:0005813,GO:0006281,GO:0006310,GO:0006338,GO:0007049,GO:0031011,GO:0051301	ATP binding|centrosome|DNA repair|DNA recombination|chromatin remodeling|cell cycle|Ino80 complex|cell division
ACTRT3	15.3346	0.583905	0.0788898	1.03244	0.0460642	0.93712	0.956601	0.248437	0.277888	0.304391	0.0229382	0.152264	0.163677	0.34854	0.187903	0.203514	0.173404	GeneID:100063256,VGNC:VGNC:15034	ACTRT3	Actin-related protein T3	GO:0001673,GO:0005737,GO:0005856	male germ cell nucleus|cytoplasm|cytoskeleton
ACVR1	2835.29	0.144573	0.911527	1.09565	0.131782	0.362018	0.484657	11.9039	11.9811	15.8265	12.8051	12.412	17.9337	12.5053	11.7077	15.7124	17.0667	GeneID:100050899,VGNC:VGNC:15035	ACVR1	Activin receptor type-1	GO:0000082,GO:0001569,GO:0001701,GO:0001702,GO:0001707,GO:0001755,GO:0002526,GO:0003143,GO:0003181,GO:0003183,GO:0003203,GO:0003274,GO:0003289,GO:0004672,GO:0004674,GO:0004675,GO:0005024,GO:0005025,GO:0005524,GO:0005887,GO:0006468,GO:0007179,GO:0007281,GO:0007368,GO:0007389,GO:0007507,GO:0009968,GO:0010862,GO:0016361,GO:0017046,GO:0018107,GO:0019838,GO:0030278,GO:0030335,GO:0030501,GO:0030509,GO:…	G1/S transition of mitotic cell cycle|branching involved in blood vessel morphogenesis|in utero embryonic development|gastrulation with mouth forming second|mesoderm formation|neural crest cell migration|acute inflammatory response|embryonic heart tube morphogenesis|atrioventricular valve morphogenesis|mitral valve morphogenesis|endocardial cushion morphogenesis|endocardial cushion fusion|atrial …
ACVR1B	983.226	0.0876771	-1.19049	0.930205	-0.104379	0.233854	0.349309	2.03456	1.97708	1.96512	2.16665	2.17275	1.95612	2.19458	2.05688	2.05743	1.83673	GeneID:100062619,VGNC:VGNC:15036	ACVR1B	Activin receptor type-1B	GO:0000082,GO:0001701,GO:0001942,GO:0004674,GO:0004675,GO:0005024,GO:0005025,GO:0005524,GO:0005829,GO:0005886,GO:0005887,GO:0006355,GO:0006468,GO:0007165,GO:0007178,GO:0007179,GO:0007389,GO:0007417,GO:0009986,GO:0010629,GO:0010862,GO:0016361,GO:0018107,GO:0019838,GO:0030308,GO:0031625,GO:0032924,GO:0032927,GO:0034711,GO:0038092,GO:0043235,GO:0045648,GO:0045944,GO:0046332,GO:0046545,GO:0046777,GO:…	G1/S transition of mitotic cell cycle|in utero embryonic development|hair follicle development|protein serine/threonine kinase activity|transmembrane receptor protein serine/threonine kinase activity|transforming growth factor beta-activated receptor activity|transforming growth factor beta receptor activity, type I|ATP binding|cytosol|plasma membrane|integral component of plasma membrane|regulat…
ACVR1C	6.59655	1.12802	3.95111	21.962	4.45694	7.78e-05	0.000408807	0	0	0.00585298	0.00264641	0	0.0440617	0.00893589	0.0309694	0.0686329	0.0509241	GeneID:100059573,VGNC:VGNC:15037	ACVR1C	Activin receptor type-1C	GO:0002021,GO:0004674,GO:0005024,GO:0005025,GO:0005524,GO:0005886,GO:0005887,GO:0006468,GO:0007179,GO:0007389,GO:0009749,GO:0016361,GO:0019838,GO:0019915,GO:0030154,GO:0030262,GO:0032868,GO:0032924,GO:0038092,GO:0038100,GO:0043235,GO:0043280,GO:0046332,GO:0046676,GO:0046872,GO:0048179,GO:0048185,GO:1901164,GO:1901383	response to dietary excess|protein serine/threonine kinase activity|transforming growth factor beta-activated receptor activity|transforming growth factor beta receptor activity, type I|ATP binding|plasma membrane|integral component of plasma membrane|protein phosphorylation|transforming growth factor beta receptor signaling pathway|pattern specification process|response to glucose|activin recept…
ACVR2A	2206.2	0.196392	1.04801	1.15334	0.205821	0.294633	0.416234	7.1705	6.00024	6.89806	6.39002	6.14527	9.71799	5.46109	5.1471	9.83601	9.48253	GeneID:100049823,VGNC:VGNC:15038	ACVR2A	Activin receptor type-2A	GO:0001702,GO:0005024,GO:0005026,GO:0005524,GO:0005737,GO:0005887,GO:0007179,GO:0007283,GO:0007368,GO:0007389,GO:0007498,GO:0009952,GO:0009986,GO:0010862,GO:0015026,GO:0017002,GO:0019838,GO:0030165,GO:0030501,GO:0030509,GO:0030510,GO:0032924,GO:0032927,GO:0034673,GO:0034711,GO:0034713,GO:0042713,GO:0043084,GO:0043235,GO:0043621,GO:0045648,GO:0045669,GO:0045944,GO:0046332,GO:0046872,GO:0048179,GO:…	gastrulation with mouth forming second|transforming growth factor beta-activated receptor activity|transforming growth factor beta receptor activity, type II|ATP binding|cytoplasm|integral component of plasma membrane|transforming growth factor beta receptor signaling pathway|spermatogenesis|determination of left/right symmetry|pattern specification process|mesoderm development|anterior/posterior…
ACVR2B	534.286	0.195126	-1.60987	0.804337	-0.314128	0.107427	0.190904	0.759038	0.738946	0.726157	0.751703	0.7002	0.768094	0.403585	0.448685	0.787226	0.712551	GeneID:100053588,VGNC:VGNC:15039	Acvr2b	Activin receptor type-2B	GO:0000122,GO:0001501,GO:0001702,GO:0001822,GO:0001946,GO:0001974,GO:0004674,GO:0004712,GO:0005024,GO:0005026,GO:0005524,GO:0005737,GO:0005886,GO:0005887,GO:0006355,GO:0007165,GO:0007179,GO:0007368,GO:0007389,GO:0007498,GO:0007507,GO:0009749,GO:0009791,GO:0009952,GO:0009966,GO:0019838,GO:0030073,GO:0030324,GO:0030501,GO:0030509,GO:0031016,GO:0032147,GO:0032924,GO:0032927,GO:0032991,GO:0034711,GO:…	negative regulation of transcription by RNA polymerase II|skeletal system development|gastrulation with mouth forming second|kidney development|lymphangiogenesis|blood vessel remodeling|protein serine/threonine kinase activity|protein serine/threonine/tyrosine kinase activity|transforming growth factor beta-activated receptor activity|transforming growth factor beta receptor activity, type II|ATP…
ACVRL1	113.108	0.517174	5.22648	6.51154	2.703	1.73e-07	1.73e-06	0.241659	0.0792628	0.210377	0.179674	0.204626	0.458779	2.33158	2.24485	0.678038	0.522968	GeneID:100061313,VGNC:VGNC:15040	ACVRL1	Serine/threonine-protein kinase receptor R3	GO:0001525,GO:0005524,GO:0005886,GO:0016021,GO:0046872,GO:0098821	angiogenesis|ATP binding|plasma membrane|integral component of membrane|metal ion binding|BMP receptor activity
ACY1	1410.04	0.105323	0.294771	1.02175	0.0310462	0.768169	0.837599	14.6318	15.2837	13.2048	15.2142	14.3443	14.6754	17.8793	17.0934	14.1952	14.2443	GeneID:100060631	ACY1	Aminoacylase-1	GO:0004046,GO:0005829,GO:0006520,GO:0006805,GO:0008237,GO:0042802,GO:0046872,GO:0070062	aminoacylase activity|cytosol|cellular amino acid metabolic process|xenobiotic metabolic process|metallopeptidase activity|identical protein binding|metal ion binding|extracellular exosome	path:ecb00220	Arginine biosynthesis
ACYP1	162.018	0.167918	-0.0899556	0.989585	-0.0151052	0.928322	0.950719	2.82529	2.43788	2.85582	3.47465	3.03028	2.28949	3.38235	3.38848	3.03366	3.18388	GeneID:100051419,VGNC:VGNC:15041	ACYP1	Acylphosphatase-1	GO:0003998	acylphosphatase activity
ACYP2	189.365	0.255497	0.84579	1.16159	0.216097	0.39767	0.519943	3.44195	3.24341	2.83755	3.48123	3.45361	3.2071	5.33471	5.92912	2.76628	2.80802	GeneID:100630291,VGNC:VGNC:15042	ACYP2	Acylphosphatase-2	GO:0003998	acylphosphatase activity
ADA	2262.25	0.0754795	5.1903	1.31199	0.391761	2.1e-07	2.06e-06	22.519	22.2847	21.9358	22.1542	23.9327	31.4422	31.6208	30.9629	33.8004	27.9956	GeneID:100070773	ADA	Adenosine deaminase			path:ecb00230,path:ecb05340	Purine metabolism|Primary immunodeficiency
ADA2	3.27927	1.13621	2.21095	5.70455	2.51211	0.0270392	0.0622144	0.0122366	0.00586594	0.0056222	0	0.00562476	0.00604634	0.0515013	0.0713959	0.0346983	0.00698802	GeneID:100055385	ADA2	Adenosine deaminase 2	GO:0004000,GO:0005615,GO:0006154,GO:0008083,GO:0008201,GO:0008270,GO:0031685,GO:0043394,GO:0046103	adenosine deaminase activity|extracellular space|adenosine catabolic process|growth factor activity|heparin binding|zinc ion binding|adenosine receptor binding|proteoglycan binding|inosine biosynthetic process	path:ecb00230	Purine metabolism
ADAD2	3.94001	1.2698	-1.14984	0.363478	-1.46006	0.250211	0.367483	0.0374192	0	0.0687703	0.0466415	0.103202	0.00924479	0	0.0272909	0.0636639	0	GeneID:100070132	ADAD2	Adenosine deaminase domain-containing protein 2	GO:0003723,GO:0004000,GO:0006396	RNA binding|adenosine deaminase activity|RNA processing
ADAL	650.957	0.155777	2.68006	1.3356	0.41749	0.00736098	0.0210709	2.23093	1.99049	2.44035	1.77797	2.14586	2.48322	3.65706	3.50894	2.72854	2.45739	GeneID:100070813,VGNC:VGNC:15044	ADAL	Adenosine deaminase-like protein	GO:0004000,GO:0005829,GO:0006154,GO:0009117,GO:0017144,GO:0043101,GO:0046103,GO:0046872	adenosine deaminase activity|cytosol|adenosine catabolic process|nucleotide metabolic process|drug metabolic process|purine-containing compound salvage|inosine biosynthetic process|metal ion binding
ADAM10	5107.86	0.0923901	-4.77836	0.736382	-0.441473	1.77e-06	1.4e-05	23.3846	21.8012	18.2191	22.8699	22.921	15.7932	18.1182	17.28	16.5609	16.9383	GeneID:100068314,VGNC:VGNC:15045	ADAM10	Disintegrin and metalloproteinase domain-containing protein 10	GO:0000139,GO:0001701,GO:0004175,GO:0004222,GO:0005634,GO:0005737,GO:0005794,GO:0005798,GO:0006468,GO:0006509,GO:0007162,GO:0007219,GO:0008237,GO:0008284,GO:0009986,GO:0010820,GO:0014069,GO:0016021,GO:0016485,GO:0017124,GO:0019901,GO:0030307,GO:0034612,GO:0042117,GO:0042803,GO:0046872,GO:0051088,GO:0051089,GO:0097038,GO:0097197,GO:0098696,GO:0098978,GO:0099173	Golgi membrane|in utero embryonic development|endopeptidase activity|metalloendopeptidase activity|nucleus|cytoplasm|Golgi apparatus|Golgi-associated vesicle|protein phosphorylation|membrane protein ectodomain proteolysis|negative regulation of cell adhesion|Notch signaling pathway|metallopeptidase activity|positive regulation of cell proliferation|cell surface|positive regulation of T cell chemo…
ADAM11	54.0026	0.353126	1.78761	1.54891	0.631251	0.0738392	0.14131	0.0944871	0.150983	0.260477	0.0727001	0.131907	0.172918	0.242207	0.197378	0.246098	0.299774	GeneID:100064340,VGNC:VGNC:15046	ADAM11	Disintegrin and metalloproteinase domain-containing protein 11	GO:0004222,GO:0005178,GO:0005886,GO:0007229,GO:0008237,GO:0016021	metalloendopeptidase activity|integrin binding|plasma membrane|integrin-mediated signaling pathway|metallopeptidase activity|integral component of membrane
ADAM12	16668	0.108705	10.8273	2.26104	1.17698	2.56e-27	4.68e-25	30.8241	31.0739	41.8901	30.7446	30.4511	70.2876	83.7415	83.0759	74.6646	80.5636	GeneID:100056196,VGNC:VGNC:15047	ADAM12	Disintegrin and metalloproteinase domain-containing protein 12
ADAM15	1446.16	0.146833	7.26329	2.09434	1.06649	3.78e-13	1.16e-11	5.55813	4.96098	5.1502	5.25637	5.04029	9.9111	13.7465	13.9703	10.6632	8.83173	GeneID:100063219,VGNC:VGNC:15048	ADAM15	Disintegrin and metalloproteinase domain-containing protein 15	GO:0001525,GO:0001669,GO:0001953,GO:0002418,GO:0004222,GO:0005178,GO:0005886,GO:0005912,GO:0007160,GO:0007229,GO:0008237,GO:0008584,GO:0009986,GO:0016021,GO:0017124,GO:0022617,GO:0030198,GO:0030308,GO:0030336,GO:0030574,GO:0031514,GO:0042246,GO:0045087,GO:0046872,GO:0060317,GO:0070062,GO:1900121,GO:1904628,GO:1990910	angiogenesis|acrosomal vesicle|negative regulation of cell-matrix adhesion|immune response to tumor cell|metalloendopeptidase activity|integrin binding|plasma membrane|adherens junction|cell-matrix adhesion|integrin-mediated signaling pathway|metallopeptidase activity|male gonad development|cell surface|integral component of membrane|SH3 domain binding|extracellular matrix disassembly|extracellul…
ADAM17	7499.49	0.114046	-7.54667	0.550696	-0.860672	4.47e-14	1.6e-12	43.3448	43.6049	31.2445	42.3813	41.1133	23.9018	21.7019	20.8606	26.1004	24.5262	GeneID:100072496,VGNC:VGNC:15049	ADAM17	Disintegrin and metalloproteinase domain-containing protein 17
ADAM19	9896.62	0.112367	-2.8488	0.801008	-0.320112	0.00438845	0.0135897	26.6426	29.7065	23.5607	27.4567	26.888	26.1927	20.4292	19.0138	22.5578	25.0821	GeneID:100059871,VGNC:VGNC:15051	ADAM19	Disintegrin and metalloproteinase domain-containing protein 19	GO:0001890,GO:0004222,GO:0005634,GO:0005794,GO:0005886,GO:0006509,GO:0010628,GO:0016021,GO:0017124,GO:0030198,GO:0046872,GO:0062023,GO:2000049	placenta development|metalloendopeptidase activity|nucleus|Golgi apparatus|plasma membrane|membrane protein ectodomain proteolysis|positive regulation of gene expression|integral component of membrane|SH3 domain binding|extracellular matrix organization|metal ion binding|collagen-containing extracellular matrix|positive regulation of cell-cell adhesion mediated by cadherin
ADAM20	61.1285	0.383421	3.84944	2.78168	1.47596	0.000118387	0.000589937	0.166362	0.0683573	0.149233	0.151408	0.0764713	0.395357	0.248214	0.173333	0.462754	0.520268	GeneID:100146845	ADAM20	Disintegrin and metalloproteinase domain-containing protein 20	GO:0004222,GO:0005886,GO:0007338,GO:0007339,GO:0008237,GO:0016021,GO:0046872	metalloendopeptidase activity|plasma membrane|single fertilization|binding of sperm to zona pellucida|metallopeptidase activity|integral component of membrane|metal ion binding
ADAM22	122.163	0.318263	-1.40987	0.732698	-0.448709	0.158578	0.258812	0.306095	0.282269	0.25551	0.355322	0.369477	0.284022	0.113641	0.147693	0.37634	0.298901	GeneID:100050380,VGNC:VGNC:15052	ADAM22	Disintegrin and metalloproteinase domain-containing protein 22	GO:0004222,GO:0005178,GO:0005886,GO:0007155,GO:0007162,GO:0007417,GO:0008344,GO:0016021,GO:0022011,GO:0030424,GO:0098978,GO:0099061	metalloendopeptidase activity|integrin binding|plasma membrane|cell adhesion|negative regulation of cell adhesion|central nervous system development|adult locomotory behavior|integral component of membrane|myelination in peripheral nervous system|axon|glutamatergic synapse|integral component of postsynaptic density membrane
ADAM23	31.2869	0.33793	0.184727	1.04422	0.0624248	0.853443	0.900435	0.0427366	0.0896304	0.0957241	0.0710259	0.0908564	0.084468	0.064953	0.127274	0.0817997	0.0701668	GeneID:100068579,VGNC:VGNC:15053	ADAM23	Disintegrin and metalloproteinase domain-containing protein 23
ADAM28	26.0997	0.343888	3.62188	2.37104	1.24552	0.000292469	0.00129408	0.118503	0.0486922	0.0881525	0.0844051	0.077817	0.245372	0.137224	0.192061	0.262422	0.206245	GeneID:100058721,VGNC:VGNC:15054	ADAM28	Disintegrin and metalloproteinase domain-containing protein 28	GO:0004222,GO:0005576,GO:0005739,GO:0005886,GO:0007283,GO:0008237,GO:0016021,GO:0046872	metalloendopeptidase activity|extracellular region|mitochondrion|plasma membrane|spermatogenesis|metallopeptidase activity|integral component of membrane|metal ion binding
ADAM30	23.457	0.949951	1.09489	2.05636	1.04009	0.273564	0.393177	0.0353618	0.0542451	0.324945	0.0352615	0.0715204	0.33548	0.0396881	0.00687742	0.160436	0.589672	GeneID:100067035	ADAM30	Disintegrin and metalloproteinase domain-containing protein 30	GO:0004222,GO:0005886,GO:0007339,GO:0008237,GO:0008270,GO:0009897,GO:0016021,GO:0031902,GO:1990913	metalloendopeptidase activity|plasma membrane|binding of sperm to zona pellucida|metallopeptidase activity|zinc ion binding|external side of plasma membrane|integral component of membrane|late endosome membrane|sperm head plasma membrane
ADAM32	31.4123	0.574205	1.18535	1.60284	0.680631	0.235881	0.351494	0.126761	0.111405	0.150457	0.100946	0.121392	0.0835137	0.400135	0.385211	0.0599078	0.090488	GeneID:100057132,VGNC:VGNC:15056	ADAM32	Disintegrin and metalloproteinase domain-containing protein 32	GO:0004222,GO:0016021	metalloendopeptidase activity|integral component of membrane
ADAM33	1284.97	0.168128	1.48823	1.18938	0.250214	0.136689	0.230133	3.64823	3.93635	2.17326	3.13199	3.2455	3.51718	4.7361	4.21357	3.46573	4.25556	GeneID:100066376,VGNC:VGNC:15057	ADAM33	Disintegrin and metalloproteinase domain-containing protein 33
ADAM8	24.6524	0.513169	1.40116	1.64608	0.719032	0.161167	0.261939	0.0859071	0.0968985	0.195032	0.0251952	0.051103	0.11486	0.165422	0.216219	0.103172	0.178923	GeneID:111772543	Adam8	Disintegrin and metalloproteinase domain-containing protein 8	GO:0000902,GO:0001525,GO:0002102,GO:0002523,GO:0002675,GO:0002693,GO:0004222,GO:0005178,GO:0005509,GO:0005737,GO:0005886,GO:0005887,GO:0006954,GO:0007160,GO:0008237,GO:0008270,GO:0009986,GO:0022407,GO:0032010,GO:0032127,GO:0033089,GO:0042581,GO:0043406,GO:0043524,GO:0043534,GO:0045089,GO:0045670,GO:0045780,GO:0045785,GO:0048247,GO:0048729,GO:0050729,GO:0050839,GO:0051044,GO:0051092,GO:0051897,GO:…	cell morphogenesis|angiogenesis|podosome|leukocyte migration involved in inflammatory response|positive regulation of acute inflammatory response|positive regulation of cellular extravasation|metalloendopeptidase activity|integrin binding|calcium ion binding|cytoplasm|plasma membrane|integral component of plasma membrane|inflammatory response|cell-matrix adhesion|metallopeptidase activity|zinc io…
ADAM9	14206	0.0594579	-8.82133	0.695201	-0.524497	1.13e-18	7.84e-17	82.4024	76.0805	70.7379	71.3325	72.332	51.7727	57.1963	55.4079	54.4749	53.8125	GeneID:100058578,VGNC:VGNC:15059	ADAM9	Disintegrin and metalloproteinase domain-containing protein 9
ADAMTS1	2589.76	0.298205	4.84417	2.72179	1.44455	1.27e-06	1.04e-05	4.29119	4.00989	9.22312	4.78796	4.5192	11.1533	21.5033	22.2555	10.1687	11.4131	GeneID:791251,VGNC:VGNC:15061	ADAMTS1	A disintegrin and metalloproteinase with thrombospondin motifs 1
ADAMTS10	1208.48	0.597137	-1.51333	0.534527	-0.903665	0.130196	0.221549	6.2087	6.70733	6.2868	4.70714	5.18285	4.06503	0.754287	0.649162	4.84069	6.16135	GeneID:100147003	ADAMTS10	A disintegrin and metalloproteinase with thrombospondin motifs 10	GO:0001527,GO:0004222,GO:0046872,GO:0062023	microfibril|metalloendopeptidase activity|metal ion binding|collagen-containing extracellular matrix
ADAMTS12	7573.96	0.800447	-1.67093	0.395709	-1.33749	0.094736	0.172782	22.4103	22.6384	14.2814	22.6872	23.2728	13.5578	0.762842	0.74765	13.7106	15.4579	GeneID:100068281,VGNC:VGNC:15062	ADAMTS12	A disintegrin and metalloproteinase with thrombospondin motifs 12	GO:0004222,GO:0007160,GO:0016477,GO:0030167,GO:0032331,GO:0046872,GO:0050727,GO:0051603,GO:0062023,GO:0071347,GO:0071356,GO:0071773,GO:1901509,GO:1902203,GO:1902548,GO:2001113	metalloendopeptidase activity|cell-matrix adhesion|cell migration|proteoglycan catabolic process|negative regulation of chondrocyte differentiation|metal ion binding|regulation of inflammatory response|proteolysis involved in cellular protein catabolic process|collagen-containing extracellular matrix|cellular response to interleukin-1|cellular response to tumor necrosis factor|cellular response t…
ADAMTS13	7.65386	0.740381	-1.16737	0.549314	-0.864298	0.243061	0.359332	0.00351775	0.0438446	0.0290927	0.0496936	0.0388079	0.0382402	0.0230308	0.0136832	0.01197	0.00803562	GeneID:100069281	ADAMTS13	A disintegrin and metalloproteinase with thrombospondin motifs 13
ADAMTS14	10755.2	0.176146	10.7879	3.7328	1.90026	3.92e-27	7.03e-25	13.4271	13.9034	20.1706	11.642	12.1362	41.3419	65.919	63.9503	50.1028	58.1554	GeneID:100063487,VGNC:VGNC:15063	ADAMTS14	A disintegrin and metalloproteinase with thrombospondin motifs 14	GO:0004222,GO:0005576,GO:0030199,GO:0030574,GO:0046872	metalloendopeptidase activity|extracellular region|collagen fibril organization|collagen catabolic process|metal ion binding
ADAMTS15	2225.41	0.152163	9.3431	2.67896	1.42167	9.36e-21	8.75e-19	2.1299	2.2428	3.65786	2.50142	2.48177	6.72619	7.78509	7.83377	6.6627	7.67861	GeneID:100064739,VGNC:VGNC:15064	ADAMTS15	A disintegrin and metalloproteinase with thrombospondin motifs 15	GO:0004222,GO:0005615,GO:0008201,GO:0008270,GO:0009986,GO:0050840,GO:0062023	metalloendopeptidase activity|extracellular space|heparin binding|zinc ion binding|cell surface|extracellular matrix binding|collagen-containing extracellular matrix
ADAMTS16	7415.03	0.0900897	15.0966	2.56694	1.36005	1.7e-51	1.79e-48	14.3886	14.7722	13.0938	14.5772	14.1583	35.4178	44.5061	39.1388	35.5606	37.1276	GeneID:100071544,VGNC:VGNC:15065	ADAMTS16	A disintegrin and metalloproteinase with thrombospondin motifs 16	GO:0001658,GO:0003073,GO:0004222,GO:0005576,GO:0046872,GO:0048232,GO:1902017	branching involved in ureteric bud morphogenesis|regulation of systemic arterial blood pressure|metalloendopeptidase activity|extracellular region|metal ion binding|male gamete generation|regulation of cilium assembly
ADAMTS17	416.13	0.28107	-5.03675	0.374834	-1.41568	4.74e-07	4.28e-06	0.57184	0.792031	0.36877	0.629618	0.586733	0.253293	0.161406	0.128097	0.28145	0.346391	GeneID:100056538,VGNC:VGNC:15066	ADAMTS17	A disintegrin and metalloproteinase with thrombospondin motifs 17	GO:0003676,GO:0004222,GO:0005576,GO:0046872	nucleic acid binding|metalloendopeptidase activity|extracellular region|metal ion binding
ADAMTS18	1.42786	2.26978	-0.876126	0.251981	-1.98861	0.380961	0.502824	0	0.00281127	0	0.00974636	0.0188698	0	0.0082274	0	0	0	GeneID:100069320,VGNC:VGNC:15067	ADAMTS18	A disintegrin and metalloproteinase with thrombospondin motifs 18	GO:0001654,GO:0004222,GO:0005576,GO:0046872,GO:0090331	eye development|metalloendopeptidase activity|extracellular region|metal ion binding|negative regulation of platelet aggregation
ADAMTS19	574.658	0.232667	1.04387	1.18335	0.242873	0.296548	0.418111	1.7133	1.68956	2.48441	1.88054	1.70318	2.7723	1.64469	1.41342	2.87011	3.13096	GeneID:100072998,VGNC:VGNC:15068	ADAMTS19	A disintegrin and metalloproteinase with thrombospondin motifs 19	GO:0004222,GO:0005576,GO:0046872	metalloendopeptidase activity|extracellular region|metal ion binding
ADAMTS2	5893.38	0.300219	-1.37531	0.751115	-0.412894	0.169037	0.271586	27.7361	30.3234	29.7923	29.9757	30.3442	34.5233	10.5404	11.9321	28.2064	32.3266	GeneID:100630632	ADAMTS2	A disintegrin and metalloproteinase with thrombospondin motifs 2	GO:0004222,GO:0007283,GO:0008270,GO:0016485,GO:0030199,GO:0030324,GO:0030574,GO:0032964,GO:0043588,GO:0062023,GO:0097435	metalloendopeptidase activity|spermatogenesis|zinc ion binding|protein processing|collagen fibril organization|lung development|collagen catabolic process|collagen biosynthetic process|skin development|collagen-containing extracellular matrix|supramolecular fiber organization
ADAMTS20	1738.22	0.220741	-14.7897	0.104046	-3.26471	1.71e-49	1.37e-46	9.86785	10.4082	4.48436	7.54915	7.25506	0.799881	0.666081	0.792202	1.05219	1.03251	GeneID:100054665,VGNC:VGNC:15069	Adamts20	A disintegrin and metalloproteinase with thrombospondin motifs 20	GO:0004175,GO:0004222,GO:0005615,GO:0006508,GO:0008270,GO:0009967,GO:0030198,GO:0043066,GO:0045636,GO:0048070	endopeptidase activity|metalloendopeptidase activity|extracellular space|proteolysis|zinc ion binding|positive regulation of signal transduction|extracellular matrix organization|negative regulation of apoptotic process|positive regulation of melanocyte differentiation|regulation of developmental pigmentation
ADAMTS4	3142.14	0.688405	2.20541	2.86436	1.51821	0.0274254	0.0629327	4.04684	3.83125	38.7199	4.59222	5.58059	30.3527	40.6374	40.03	27.3268	31.2447	GeneID:100033914,VGNC:VGNC:15070	ADAMTS4	A disintegrin and metalloproteinase with thrombospondin motifs 4	GO:0004222,GO:0005576,GO:0008237,GO:0046872	metalloendopeptidase activity|extracellular region|metallopeptidase activity|metal ion binding
ADAMTS5	8270.81	0.332232	0.0275937	1.00637	0.0091675	0.977986	0.985122	16.8978	14.7011	7.05729	15.4104	15.3643	8.37657	23.0501	22.5595	9.72631	9.68521	GeneID:100066005	ADAMTS5	A disintegrin and metalloproteinase with thrombospondin motifs 5	GO:0004222,GO:0005178,GO:0005576,GO:0005615,GO:0005788,GO:0006508,GO:0008201,GO:0008237,GO:0008270,GO:0022617,GO:0031012,GO:0042742,GO:0044691,GO:0050840,GO:0062023,GO:0120163	metalloendopeptidase activity|integrin binding|extracellular region|extracellular space|endoplasmic reticulum lumen|proteolysis|heparin binding|metallopeptidase activity|zinc ion binding|extracellular matrix disassembly|extracellular matrix|defense response to bacterium|tooth eruption|extracellular matrix binding|collagen-containing extracellular matrix|negative regulation of cold-induced thermog…
ADAMTS6	8702.54	0.221277	0.385009	1.06083	0.0851936	0.700231	0.787026	24.0698	21.9269	20.3723	18.5284	18.0331	27.1442	15.0018	13.7575	28.2486	30.947	GeneID:100050673,VGNC:VGNC:15071	ADAMTS6	A disintegrin and metalloproteinase with thrombospondin motifs 6	GO:0003279,GO:0004222,GO:0005576,GO:0008237,GO:0035904,GO:0046872,GO:0060976	cardiac septum development|metalloendopeptidase activity|extracellular region|metallopeptidase activity|aorta development|metal ion binding|coronary vasculature development
ADAMTS7	4991.92	0.150014	-3.22759	0.714901	-0.484185	0.00124838	0.00459694	17.6948	20.1618	17.8629	17.8152	17.6479	15.4908	10.8185	10.1132	14.9198	17.4054	GeneID:100059959,VGNC:VGNC:15072	ADAMTS7	A disintegrin and metalloproteinase with thrombospondin motifs 7	GO:0004222,GO:0005576,GO:0005788,GO:0008237,GO:0009986,GO:0032331,GO:0046872,GO:0051603,GO:0071347,GO:0071356,GO:0071773	metalloendopeptidase activity|extracellular region|endoplasmic reticulum lumen|metallopeptidase activity|cell surface|negative regulation of chondrocyte differentiation|metal ion binding|proteolysis involved in cellular protein catabolic process|cellular response to interleukin-1|cellular response to tumor necrosis factor|cellular response to BMP stimulus
ADAMTS8	13.8908	1.16559	1.85155	4.46341	2.15815	0.0640902	0.125622	0.0367168	0.0301735	0.0433796	0.00435866	0.0144664	0.00518357	0.328691	0.234632	0.0237977	0	GeneID:100072682,VGNC:VGNC:15073	ADAMTS8	A disintegrin and metalloproteinase with thrombospondin motifs 8	GO:0004222,GO:0005178,GO:0008201,GO:0008237,GO:0008270,GO:0008285,GO:0009673,GO:0062023	metalloendopeptidase activity|integrin binding|heparin binding|metallopeptidase activity|zinc ion binding|negative regulation of cell proliferation|low-affinity phosphate transmembrane transporter activity|collagen-containing extracellular matrix
ADAMTS9	186.982	0.549139	-1.71039	0.521506	-0.939243	0.0871934	0.16158	0.180716	0.301429	1.84034	0.351768	0.250346	0.369414	0.282475	0.240733	0.348179	0.356261	GeneID:100049887,VGNC:VGNC:15074	ADAMTS9	A disintegrin and metalloproteinase with thrombospondin motifs 9	GO:0003179,GO:0003229,GO:0004222,GO:0005615,GO:0005783,GO:0006508,GO:0006516,GO:0007275,GO:0008237,GO:0008270,GO:0009617,GO:0009986,GO:0010596,GO:0015031,GO:0016192,GO:0030198,GO:0031012,GO:0035909,GO:0043231,GO:0045636,GO:0090673,GO:1903671	heart valve morphogenesis|ventricular cardiac muscle tissue development|metalloendopeptidase activity|extracellular space|endoplasmic reticulum|proteolysis|glycoprotein catabolic process|multicellular organism development|metallopeptidase activity|zinc ion binding|response to bacterium|cell surface|negative regulation of endothelial cell migration|protein transport|vesicle-mediated transport|extr…
ADAMTSL1	8639.84	0.143686	-0.127286	0.987403	-0.0182891	0.898714	0.932601	18.4124	18.0613	22.5844	18.1142	17.4778	21.1486	15.8343	15.0127	22.7389	23.7765	GeneID:100063467,VGNC:VGNC:15075	ADAMTSL1	ADAMTS-like protein 1	GO:0005576,GO:0005788,GO:0008233	extracellular region|endoplasmic reticulum lumen|peptidase activity
ADAMTSL2	634.464	0.235785	6.07504	2.69896	1.4324	1.24e-09	1.99e-08	0.769736	0.92949	0.776713	0.797512	0.718842	2.91756	1.66312	1.20806	2.85682	2.71815	GeneID:100066494,VGNC:VGNC:15076	ADAMTSL2	ADAMTS-like protein 2	GO:0008233,GO:0030198,GO:0030512,GO:0031012,GO:0050436,GO:0060481	peptidase activity|extracellular matrix organization|negative regulation of transforming growth factor beta receptor signaling pathway|extracellular matrix|microfibril binding|lobar bronchus epithelium development
ADAMTSL4	2303.62	0.31453	-5.59034	0.29559	-1.75833	2.27e-08	2.77e-07	15.1537	16.3664	8.93661	16.152	16.0916	6.22497	2.0614	2.53941	5.23813	6.67533	GeneID:100059096,VGNC:VGNC:15077	ADAMTSL4	ADAMTS-like protein 4	GO:0002020,GO:0002064,GO:0005614,GO:0005788,GO:0006915,GO:0008233,GO:0030198,GO:0043065	protease binding|epithelial cell development|interstitial matrix|endoplasmic reticulum lumen|apoptotic process|peptidase activity|extracellular matrix organization|positive regulation of apoptotic process
ADAMTSL5	565.132	0.250135	-4.79891	0.435161	-1.20038	1.6e-06	1.28e-05	3.38507	3.70353	3.04019	3.24364	3.57612	2.12475	0.796775	1.16593	1.47241	2.224	GeneID:100060620,VGNC:VGNC:50328	ADAMTSL5	ADAMTS-like protein 5	GO:0001527,GO:0005576,GO:0008201,GO:0031012	microfibril|extracellular region|heparin binding|extracellular matrix
ADAP1	153.958	0.242102	-1.21453	0.815615	-0.29404	0.224544	0.33795	1.01009	1.79037	1.15438	1.37541	1.52947	0.981432	1.03205	0.957486	1.10718	1.8517	GeneID:100630912	ADAP1	Arf-GAP with dual PH domain-containing protein 1	GO:0005096,GO:0005547,GO:0005634,GO:0005737,GO:0005829,GO:0005886,GO:0007166,GO:0043087,GO:0043533,GO:0046872,GO:1902936	GTPase activator activity|phosphatidylinositol-3,4,5-trisphosphate binding|nucleus|cytoplasm|cytosol|plasma membrane|cell surface receptor signaling pathway|regulation of GTPase activity|inositol 1,3,4,5 tetrakisphosphate binding|metal ion binding|phosphatidylinositol bisphosphate binding
ADAP2	24.1835	0.551412	-4.0703	0.21104	-2.24441	4.7e-05	0.000262214	0.0806409	0.250352	0.0811596	0.118066	0.201226	0.0227693	0.0359155	0.0672156	0.0130667	0.0219295	GeneID:100058484,VGNC:VGNC:15078	ADAP2	Arf-GAP with dual PH domain-containing protein 2	GO:0005096,GO:0005546,GO:0005547,GO:0005737,GO:0005740,GO:0005886,GO:0007507,GO:0030674,GO:0043325,GO:0043533,GO:0046872	GTPase activator activity|phosphatidylinositol-4,5-bisphosphate binding|phosphatidylinositol-3,4,5-trisphosphate binding|cytoplasm|mitochondrial envelope|plasma membrane|heart development|protein binding, bridging|phosphatidylinositol-3,4-bisphosphate binding|inositol 1,3,4,5 tetrakisphosphate binding|metal ion binding
ADAR	7310.49	0.177342	1.66579	1.22724	0.295415	0.0957547	0.174206	24.6043	24.6601	26.3404	26.6101	26.4392	28.3802	43.5129	40.3785	22.1377	31.5342	GeneID:100056984,VGNC:VGNC:15079	ADAR	Double-stranded RNA-specific adenosine deaminase	GO:0003677,GO:0003723,GO:0003725,GO:0003726,GO:0005634,GO:0005654,GO:0005730,GO:0005737,GO:0006382,GO:0006396,GO:0006397,GO:0006606,GO:0006611,GO:0008251,GO:0009615,GO:0016020,GO:0016553,GO:0031054,GO:0035280,GO:0035455,GO:0044387,GO:0044530,GO:0045070,GO:0045087,GO:0046872,GO:0051607,GO:0060337	DNA binding|RNA binding|double-stranded RNA binding|double-stranded RNA adenosine deaminase activity|nucleus|nucleoplasm|nucleolus|cytoplasm|adenosine to inosine editing|RNA processing|mRNA processing|protein import into nucleus|protein export from nucleus|tRNA-specific adenosine deaminase activity|response to virus|membrane|base conversion or substitution editing|pre-miRNA processing|miRNA loadi…
ADARB1	1376.87	0.187659	-0.306448	0.960923	-0.0575075	0.759264	0.830947	2.33592	2.51167	2.41901	2.39158	2.53885	2.94309	1.66579	1.72665	2.89093	3.14796	GeneID:100055928,VGNC:VGNC:15080	Adarb1	Double-stranded RNA-specific editase 1	GO:0003723,GO:0003725,GO:0003726,GO:0005634,GO:0005654,GO:0005730,GO:0005737,GO:0005829,GO:0006382,GO:0006396,GO:0006397,GO:0007274,GO:0008251,GO:0008285,GO:0016553,GO:0016556,GO:0021610,GO:0021618,GO:0021965,GO:0030336,GO:0035264,GO:0042803,GO:0044387,GO:0045070,GO:0046872,GO:0050685,GO:0050884,GO:0051726,GO:0060384,GO:0060415,GO:0061744,GO:0097049	RNA binding|double-stranded RNA binding|double-stranded RNA adenosine deaminase activity|nucleus|nucleoplasm|nucleolus|cytoplasm|cytosol|adenosine to inosine editing|RNA processing|mRNA processing|neuromuscular synaptic transmission|tRNA-specific adenosine deaminase activity|negative regulation of cell proliferation|base conversion or substitution editing|mRNA modification|facial nerve morphogene…
ADARB2	2.03243	2.34508	-0.38911	0.531266	-0.912494	0.697195	0.784426	0	0	0.0537608	0	0	0.0123892	0	0.0121911	0	0.00477293	GeneID:100057531	ADARB2	Double-stranded RNA-specific editase B2	GO:0003723,GO:0003725,GO:0003726,GO:0003727,GO:0004000,GO:0005634,GO:0005730,GO:0005737,GO:0006382,GO:0006396,GO:0006397,GO:0008251,GO:0046872	RNA binding|double-stranded RNA binding|double-stranded RNA adenosine deaminase activity|single-stranded RNA binding|adenosine deaminase activity|nucleus|nucleolus|cytoplasm|adenosine to inosine editing|RNA processing|mRNA processing|tRNA-specific adenosine deaminase activity|metal ion binding
ADAT1	411.545	0.152379	-1.946	0.814209	-0.296529	0.0516548	0.105317	3.47825	3.38223	2.34519	3.51304	2.59973	2.87842	2.46632	2.24117	2.86267	2.68883	GeneID:100069032,VGNC:VGNC:15081	ADAT1	tRNA-specific adenosine deaminase 1	GO:0003723,GO:0008033,GO:0008251,GO:0046872	RNA binding|tRNA processing|tRNA-specific adenosine deaminase activity|metal ion binding
ADAT2	1305.27	0.183177	-1.91856	0.783804	-0.351436	0.0550401	0.11097	4.60873	4.3327	2.9252	4.00751	4.32734	3.34589	2.35806	2.76381	3.99764	4.26327	GeneID:100067148,VGNC:VGNC:15082	ADAT2	tRNA-specific adenosine deaminase 2	GO:0002100,GO:0005654,GO:0006400,GO:0008270,GO:0052717,GO:0052718	tRNA wobble adenosine to inosine editing|nucleoplasm|tRNA modification|zinc ion binding|tRNA-specific adenosine-34 deaminase activity|tRNA-specific adenosine-34 deaminase complex
ADAT3	217.744	0.164826	2.95988	1.40237	0.487864	0.00307761	0.00999347	2.03722	1.66949	2.76099	1.68341	1.7264	2.69934	2.96985	3.18741	2.8787	2.80777	GeneID:106783364	ADAT3	Probable inactive tRNA-specific adenosine deaminase-like protein 3	GO:0003824,GO:0005654,GO:0008033,GO:0046872	catalytic activity|nucleoplasm|tRNA processing|metal ion binding
ADCK1	1002.65	0.12727	-2.94782	0.771014	-0.37517	0.00320022	0.0103299	3.14923	3.03441	2.08494	2.82157	3.07343	2.32508	2.35978	2.32357	2.12181	2.36402	GeneID:100052487,VGNC:VGNC:15083	ADCK1	Uncharacterized aarF domain-containing protein kinase 1	GO:0004674,GO:0005524,GO:0005576	protein serine/threonine kinase activity|ATP binding|extracellular region
ADCK2	844.44	0.1404	0.903448	1.0919	0.126844	0.366288	0.48851	4.0723	4.30477	5.05877	4.51195	4.4211	5.61811	5.31166	6.15445	4.46765	4.09463	GeneID:100065809,VGNC:VGNC:15084	ADCK2	Uncharacterized aarF domain-containing protein kinase 2	GO:0004674,GO:0005524,GO:0016021	protein serine/threonine kinase activity|ATP binding|integral component of membrane
ADCK5	2035.49	0.149465	2.70919	1.32402	0.40493	0.00674467	0.0195694	14.8503	15.4693	17.442	14.7514	14.8503	17.6528	26.3007	26.6624	18.5524	18.4284	GeneID:100064927,VGNC:VGNC:15085	ADCK5	Uncharacterized aarF domain-containing protein kinase 5	GO:0004674,GO:0016021	protein serine/threonine kinase activity|integral component of membrane
ADCY1	132.045	0.377784	2.87077	2.12068	1.08453	0.00409478	0.0128051	0.356165	0.35654	0.654573	0.430888	0.32262	0.548669	1.64109	1.32427	0.487151	0.705908	GeneID:100065563,VGNC:VGNC:15086	ADCY1	Adenylate cyclase type 1	GO:0004016,GO:0005516,GO:0005524,GO:0005737,GO:0005887,GO:0006171,GO:0007189,GO:0008294,GO:0019933,GO:0042752,GO:0045121,GO:0046872,GO:0048511,GO:0071277,GO:1904322	adenylate cyclase activity|calmodulin binding|ATP binding|cytoplasm|integral component of plasma membrane|cAMP biosynthetic process|adenylate cyclase-activating G protein-coupled receptor signaling pathway|calcium- and calmodulin-responsive adenylate cyclase activity|cAMP-mediated signaling|regulation of circadian rhythm|membrane raft|metal ion binding|rhythmic process|cellular response to calciu…
ADCY10	41.7742	0.548736	2.0344	2.16798	1.11635	0.0419113	0.08875	0.024888	0.0238614	0.121973	0.0465327	0.043854	0.110679	0.0523742	0.060505	0.167022	0.210825	GeneID:100056933,VGNC:VGNC:50798	ADCY10	Adenylate cyclase type 10	GO:0000287,GO:0003351,GO:0004016,GO:0005524,GO:0005634,GO:0005856,GO:0005886,GO:0005929,GO:0006171,GO:0007283,GO:0035556,GO:0048471,GO:0071241,GO:0071890	magnesium ion binding|epithelial cilium movement|adenylate cyclase activity|ATP binding|nucleus|cytoskeleton|plasma membrane|cilium|cAMP biosynthetic process|spermatogenesis|intracellular signal transduction|perinuclear region of cytoplasm|cellular response to inorganic substance|bicarbonate binding
ADCY2	122.573	1.04349	5.77822	65.3238	6.02954	7.55e-09	1.03e-07	0	0.024111	0.0144432	0.00261219	0.0144498	0.111836	1.74937	1.52845	0.210367	0.186701	GeneID:100071337,VGNC:VGNC:15087	ADCY2	Adenylate cyclase type 2	GO:0000287,GO:0003091,GO:0004016,GO:0005524,GO:0005737,GO:0005886,GO:0005887,GO:0006171,GO:0007186,GO:0007188,GO:0007189,GO:0007193,GO:0008179,GO:0016020,GO:0019933,GO:0030145,GO:0030425,GO:0045121,GO:0046982,GO:0071377,GO:1904322	magnesium ion binding|renal water homeostasis|adenylate cyclase activity|ATP binding|cytoplasm|plasma membrane|integral component of plasma membrane|cAMP biosynthetic process|G protein-coupled receptor signaling pathway|adenylate cyclase-modulating G protein-coupled receptor signaling pathway|adenylate cyclase-activating G protein-coupled receptor signaling pathway|adenylate cyclase-inhibiting G …
ADCY3	1284.17	0.0789705	3.97326	1.24295	0.31377	7.09e-05	0.000377753	4.26099	3.97352	4.65433	4.25085	4.1101	5.71558	5.42023	5.92636	5.07532	5.64306	GeneID:100055961,VGNC:VGNC:15088	ADCY3	Adenylate cyclase type 3	GO:0003091,GO:0004016,GO:0005516,GO:0005524,GO:0005737,GO:0005794,GO:0005886,GO:0005887,GO:0005929,GO:0006171,GO:0007165,GO:0007186,GO:0007189,GO:0007193,GO:0007338,GO:0007340,GO:0007608,GO:0008355,GO:0016020,GO:0016021,GO:0030317,GO:0046872,GO:0071377,GO:1904322	renal water homeostasis|adenylate cyclase activity|calmodulin binding|ATP binding|cytoplasm|Golgi apparatus|plasma membrane|integral component of plasma membrane|cilium|cAMP biosynthetic process|signal transduction|G protein-coupled receptor signaling pathway|adenylate cyclase-activating G protein-coupled receptor signaling pathway|adenylate cyclase-inhibiting G protein-coupled receptor signaling…
ADCY4	1.30038	2.04668	1.2182	5.63053	2.49327	0.223147	0.336268	0	0	0	0.00432137	0.00478088	0.0462529	0	0.00505704	0	0.00593962	GeneID:100054305,VGNC:VGNC:15089	ADCY4	Adenylate cyclase type 4	GO:0003091,GO:0004016,GO:0005080,GO:0005524,GO:0005737,GO:0005886,GO:0005887,GO:0006171,GO:0007186,GO:0007188,GO:0007189,GO:0007193,GO:0016020,GO:0030425,GO:0046872,GO:0071377	renal water homeostasis|adenylate cyclase activity|protein kinase C binding|ATP binding|cytoplasm|plasma membrane|integral component of plasma membrane|cAMP biosynthetic process|G protein-coupled receptor signaling pathway|adenylate cyclase-modulating G protein-coupled receptor signaling pathway|adenylate cyclase-activating G protein-coupled receptor signaling pathway|adenylate cyclase-inhibiting…
ADCY5	544.454	0.250634	-3.08544	0.585071	-0.773316	0.00203254	0.00698226	2.5432	3.15459	1.27945	2.62441	2.75778	1.67055	1.18225	1.08611	1.73333	1.97383	GeneID:100070498,VGNC:VGNC:15090	ADCY5	Adenylate cyclase type 5	GO:0001973,GO:0003091,GO:0004016,GO:0005524,GO:0005886,GO:0005887,GO:0005929,GO:0006171,GO:0007186,GO:0007189,GO:0007191,GO:0007193,GO:0007195,GO:0007204,GO:0007626,GO:0008179,GO:0016021,GO:0045111,GO:0046872,GO:0046982,GO:0050885,GO:0061178,GO:0071377,GO:0097110,GO:1904322	adenosine receptor signaling pathway|renal water homeostasis|adenylate cyclase activity|ATP binding|plasma membrane|integral component of plasma membrane|cilium|cAMP biosynthetic process|G protein-coupled receptor signaling pathway|adenylate cyclase-activating G protein-coupled receptor signaling pathway|adenylate cyclase-activating dopamine receptor signaling pathway|adenylate cyclase-inhibiting…
ADCY6	4225.68	0.0988002	4.18678	1.33206	0.413654	2.83e-05	0.000167039	8.37336	8.77982	9.16906	7.8013	7.93897	10.6765	13.6172	12.8171	10.8027	10.9584	GeneID:100051295,VGNC:VGNC:15091	ADCY6	Adenylate cyclase type 6	GO:0003091,GO:0004016,GO:0005080,GO:0005524,GO:0005622,GO:0005886,GO:0005887,GO:0005929,GO:0006171,GO:0007186,GO:0007189,GO:0007193,GO:0007212,GO:0010977,GO:0016020,GO:0019901,GO:0031226,GO:0035811,GO:0046872,GO:0071377,GO:0071380,GO:0071870,GO:0097746,GO:1904117,GO:1904322	renal water homeostasis|adenylate cyclase activity|protein kinase C binding|ATP binding|intracellular|plasma membrane|integral component of plasma membrane|cilium|cAMP biosynthetic process|G protein-coupled receptor signaling pathway|adenylate cyclase-activating G protein-coupled receptor signaling pathway|adenylate cyclase-inhibiting G protein-coupled receptor signaling pathway|dopamine receptor…
ADCY7	5761.17	0.257235	0.452471	1.08402	0.116391	0.65093	0.746891	12.375	11.3552	24.3688	12.1629	12.2201	12.8086	22.3057	21.3197	12.1292	13.7682	GeneID:100058891	ADCY7	Adenylate cyclase type 7	GO:0002819,GO:0003091,GO:0004016,GO:0005524,GO:0005622,GO:0005886,GO:0005887,GO:0006171,GO:0007186,GO:0007189,GO:0007193,GO:0016021,GO:0046872,GO:0060135,GO:0071285,GO:0071361,GO:0071377,GO:1900016	regulation of adaptive immune response|renal water homeostasis|adenylate cyclase activity|ATP binding|intracellular|plasma membrane|integral component of plasma membrane|cAMP biosynthetic process|G protein-coupled receptor signaling pathway|adenylate cyclase-activating G protein-coupled receptor signaling pathway|adenylate cyclase-inhibiting G protein-coupled receptor signaling pathway|integral c…	path:ecb00230,path:ecb01522,path:ecb04015,path:ecb04020,path:ecb04022,path:ecb04024,path:ecb04062,path:ecb04072,path:ecb04114,path:ecb04211,path:ecb04213,path:ecb04261,path:ecb04270,path:ecb04371,path:ecb04540,path:ecb04611,path:ecb04713,path:ecb04714,path:ecb04723,path:ecb04724,path:ecb04725,path:ecb04727,path:ecb04750,path:ecb04911,path:ecb04912,path:ecb04913,path:ecb04914,path:ecb04915,path:ec…	Purine metabolism|Endocrine resistance|Rap1 signaling pathway|Calcium signaling pathway|cGMP-PKG signaling pathway|cAMP signaling pathway|Chemokine signaling pathway|Phospholipase D signaling pathway|Oocyte meiosis|Longevity regulating pathway|Longevity regulating pathway - multiple species|Adrenergic signaling in cardiomyocytes|Vascular smooth muscle contraction|Apelin signaling pathway|Gap junc…
ADCY9	10265.3	0.135576	2.17359	1.22662	0.294687	0.0297363	0.0670248	20.8959	21.9325	21.4374	22.2571	22.4302	24.7792	33.7511	34.0735	24.2457	23.6655	GeneID:100066046,VGNC:VGNC:15093	ADCY9	Adenylate cyclase type 9	GO:0003091,GO:0004016,GO:0005524,GO:0005622,GO:0005886,GO:0005887,GO:0006171,GO:0007165,GO:0007186,GO:0007189,GO:0007193,GO:0016021,GO:0030424,GO:0030425,GO:0046872,GO:0071377,GO:0071880	renal water homeostasis|adenylate cyclase activity|ATP binding|intracellular|plasma membrane|integral component of plasma membrane|cAMP biosynthetic process|signal transduction|G protein-coupled receptor signaling pathway|adenylate cyclase-activating G protein-coupled receptor signaling pathway|adenylate cyclase-inhibiting G protein-coupled receptor signaling pathway|integral component of membran…
ADCYAP1	5.31846	0.959196	2.47605	5.18741	2.37502	0.0132845	0.0348089	0.00764146	0	0.0491531	0.00634984	0	0.0528611	0.0714697	0.096601	0.0606711	0.0610939	GeneID:100061356,VGNC:VGNC:15094	ADCYAP1	Pituitary adenylate cyclase-activating polypeptide	GO:0001541,GO:0001662,GO:0001821,GO:0002865,GO:0002878,GO:0005184,GO:0005615,GO:0005622,GO:0007189,GO:0007204,GO:0007218,GO:0008277,GO:0008284,GO:0010628,GO:0010656,GO:0010976,GO:0016521,GO:0019233,GO:0019933,GO:0021983,GO:0030073,GO:0031175,GO:0031858,GO:0032755,GO:0032880,GO:0034260,GO:0042594,GO:0043005,GO:0043195,GO:0043204,GO:0043267,GO:0043547,GO:0043950,GO:0045471,GO:0045786,GO:0045860,GO:…	ovarian follicle development|behavioral fear response|histamine secretion|negative regulation of acute inflammatory response to antigenic stimulus|negative regulation of acute inflammatory response to non-antigenic stimulus|neuropeptide hormone activity|extracellular space|intracellular|adenylate cyclase-activating G protein-coupled receptor signaling pathway|positive regulation of cytosolic calc…
ADCYAP1R1	1201.51	0.829908	6.47339	41.4218	5.37232	9.58e-11	1.89e-09	0.0826991	0.0944709	0.139052	0.100888	0.0598519	0.784227	9.76554	8.58952	0.678562	0.75564	GeneID:100069948,VGNC:VGNC:15095	Adcyap1r1	Pituitary adenylate cyclase-activating polypeptide type I receptor	GO:0000139,GO:0001634,GO:0004999,GO:0005737,GO:0005768,GO:0005791,GO:0005901,GO:0005923,GO:0007166,GO:0007202,GO:0007283,GO:0008179,GO:0008528,GO:0009986,GO:0010524,GO:0016021,GO:0017046,GO:0019933,GO:0030154,GO:0030306,GO:0032355,GO:0033555,GO:0042493,GO:0042923,GO:0043005,GO:0043235,GO:0043950,GO:0045471,GO:0046545,GO:0051057,GO:0060548,GO:0060732	Golgi membrane|pituitary adenylate cyclase-activating polypeptide receptor activity|vasoactive intestinal polypeptide receptor activity|cytoplasm|endosome|rough endoplasmic reticulum|caveola|bicellular tight junction|cell surface receptor signaling pathway|activation of phospholipase C activity|spermatogenesis|adenylate cyclase binding|G protein-coupled peptide receptor activity|cell surface|posi…
ADD1	18787.8	0.101188	-1.87665	0.87667	-0.189894	0.0605659	0.119858	79.8351	80.2825	80.2684	84.7723	83.2629	74.5046	85.9787	82.1347	65.5446	68.3781	GeneID:100051451,VGNC:VGNC:15096	Add1	Alpha-adducin	GO:0005198,GO:0005516,GO:0005856,GO:0005913,GO:0006811,GO:0007010,GO:0014069,GO:0030425,GO:0030507,GO:0030837,GO:0042608,GO:0043197,GO:0044853,GO:0045202,GO:0045766,GO:0045807,GO:0048471,GO:0051015,GO:0051016,GO:0051017,GO:0071300,GO:1903142,GO:1903393	structural molecule activity|calmodulin binding|cytoskeleton|cell-cell adherens junction|ion transport|cytoskeleton organization|postsynaptic density|dendrite|spectrin binding|negative regulation of actin filament polymerization|T cell receptor binding|dendritic spine|plasma membrane raft|synapse|positive regulation of angiogenesis|positive regulation of endocytosis|perinuclear region of cytoplas…
ADD2	112.711	0.163926	-0.804701	0.912622	-0.131911	0.420993	0.542316	0.231744	0.260166	0.225694	0.232075	0.167527	0.217274	0.229715	0.223431	0.19321	0.205868	GeneID:100050348,VGNC:VGNC:15097	ADD2	Beta-adducin	GO:0003779,GO:0005198,GO:0005516,GO:0005829,GO:0005856,GO:0007416,GO:0008290,GO:0014069,GO:0019901,GO:0030036,GO:0030097,GO:0030507,GO:0031410,GO:0032092,GO:0042803,GO:0044853,GO:0046982,GO:0050900,GO:0050901,GO:0051015,GO:0051016,GO:0051017,GO:0055085,GO:0065003	actin binding|structural molecule activity|calmodulin binding|cytosol|cytoskeleton|synapse assembly|F-actin capping protein complex|postsynaptic density|protein kinase binding|actin cytoskeleton organization|hemopoiesis|spectrin binding|cytoplasmic vesicle|positive regulation of protein binding|protein homodimerization activity|plasma membrane raft|protein heterodimerization activity|leukocyte mi…
ADD3	3365.48	0.157434	-4.62045	0.603984	-0.727418	3.83e-06	2.78e-05	14.8658	13.4954	10.6374	13.9021	14.1374	9.76641	6.65141	6.59668	10.1731	9.52918	GeneID:100059447,VGNC:VGNC:15098	ADD3	Gamma-adducin
ADGB	2.55591	1.49696	1.38946	4.22796	2.07996	0.164693	0.266262	0	0.00254262	0	0	0.00975231	0.0157249	0.0223235	0.0103156	0	0.00605798	GeneID:100065880	ADGB	Androglobin	GO:0004198,GO:0005622,GO:0019825,GO:0020037	calcium-dependent cysteine-type endopeptidase activity|intracellular|oxygen binding|heme binding
ADGRA2	17617.9	0.71508	-2.33683	0.314031	-1.67102	0.0194481	0.0476248	85.4936	95.2276	52.5444	88.5156	88.5723	47.3993	3.56176	3.7126	38.9768	42.8248	GeneID:100059646,VGNC:VGNC:15099	ADGRA2	Adhesion G protein-coupled receptor A2	GO:0002040,GO:0004930,GO:0005886,GO:0007166,GO:0007186,GO:0007417,GO:0009986,GO:0010595,GO:0016021,GO:0030175,GO:0043542,GO:0045765,GO:0050920,GO:0090210,GO:1900747	sprouting angiogenesis|G protein-coupled receptor activity|plasma membrane|cell surface receptor signaling pathway|G protein-coupled receptor signaling pathway|central nervous system development|cell surface|positive regulation of endothelial cell migration|integral component of membrane|filopodium|endothelial cell migration|regulation of angiogenesis|regulation of chemotaxis|regulation of establ…
ADGRA3	6052.94	0.148439	-2.74158	0.754212	-0.406957	0.00611447	0.0179857	25.3326	25.9002	29.2965	26.2536	26.7876	23.9494	16.215	15.9763	25.1251	24.9993	GeneID:100068039,VGNC:VGNC:15100	ADGRA3	Adhesion G protein-coupled receptor A3	GO:0004930,GO:0007166,GO:0007186,GO:0009897,GO:0016021	G protein-coupled receptor activity|cell surface receptor signaling pathway|G protein-coupled receptor signaling pathway|external side of plasma membrane|integral component of membrane
ADGRB1	386.797	0.188052	-0.448748	0.943185	-0.0843878	0.653613	0.749166	1.45822	1.42265	0.839328	1.0626	1.31702	1.48857	1.25594	1.17805	1.12689	0.984661	GeneID:102148282	Adgrb1	Adhesion G protein-coupled receptor B1	GO:0001530,GO:0001786,GO:0001891,GO:0004888,GO:0004930,GO:0005615,GO:0005886,GO:0005887,GO:0005925,GO:0006910,GO:0006911,GO:0007166,GO:0007189,GO:0007399,GO:0007517,GO:0010596,GO:0014069,GO:0016525,GO:0030165,GO:0030425,GO:0031397,GO:0042177,GO:0043197,GO:0043277,GO:0043652,GO:0045087,GO:0048167,GO:0048471,GO:0050829,GO:0051963,GO:0051965,GO:0098974,GO:0098978,GO:0099055,GO:1901741,GO:1903428	lipopolysaccharide binding|phosphatidylserine binding|phagocytic cup|transmembrane signaling receptor activity|G protein-coupled receptor activity|extracellular space|plasma membrane|integral component of plasma membrane|focal adhesion|phagocytosis, recognition|phagocytosis, engulfment|cell surface receptor signaling pathway|adenylate cyclase-activating G protein-coupled receptor signaling pathwa…	path:ecb04115	p53 signaling pathway
ADGRB2	2177.12	0.120482	-3.23404	0.763318	-0.389644	0.00122052	0.00451014	8.32238	7.91441	10.3371	7.46762	7.9025	7.45225	5.66097	6.0378	6.84102	7.70008	GeneID:100070436,VGNC:VGNC:15101	ADGRB2	Adhesion G protein-coupled receptor B2	GO:0004930,GO:0005813,GO:0005886,GO:0005887,GO:0007166,GO:0007186,GO:0007189,GO:0007422,GO:0016021,GO:0016525,GO:0033173,GO:0051965	G protein-coupled receptor activity|centrosome|plasma membrane|integral component of plasma membrane|cell surface receptor signaling pathway|G protein-coupled receptor signaling pathway|adenylate cyclase-activating G protein-coupled receptor signaling pathway|peripheral nervous system development|integral component of membrane|negative regulation of angiogenesis|calcineurin-NFAT signaling cascade…
ADGRB3	20.6554	0.588354	-2.86609	0.310728	-1.68628	0.00415576	0.0129688	0.148143	0.0604952	0.0226885	0.0729496	0.10845	0.0189778	0.0282244	0.00800331	0.0342284	0.0470004	GeneID:100057127,VGNC:VGNC:15102	ADGRB3	Adhesion G protein-coupled receptor B3	GO:0004930,GO:0005096,GO:0005622,GO:0005886,GO:0005887,GO:0007166,GO:0007186,GO:0007189,GO:0007520,GO:0016021,GO:0016322,GO:0016525,GO:0043083,GO:0048814,GO:0051965,GO:0061743,GO:0098794,GO:0099558	G protein-coupled receptor activity|GTPase activator activity|intracellular|plasma membrane|integral component of plasma membrane|cell surface receptor signaling pathway|G protein-coupled receptor signaling pathway|adenylate cyclase-activating G protein-coupled receptor signaling pathway|myoblast fusion|integral component of membrane|neuron remodeling|negative regulation of angiogenesis|synaptic …
ADGRD1	88.7504	0.525665	1.24913	1.57639	0.656622	0.211619	0.323156	0.2046	0.246783	0.257756	0.153564	0.224502	0.41091	0.135804	0.0577629	0.673743	0.538982	GeneID:100062695,VGNC:VGNC:50911	ADGRD1	Adhesion G-protein coupled receptor D1	GO:0004930,GO:0005622,GO:0005886,GO:0005887,GO:0007166,GO:0007186,GO:0007189	G protein-coupled receptor activity|intracellular|plasma membrane|integral component of plasma membrane|cell surface receptor signaling pathway|G protein-coupled receptor signaling pathway|adenylate cyclase-activating G protein-coupled receptor signaling pathway
ADGRD2	3.43223	0.94824	0.471787	1.36355	0.447368	0.637079	0.734802	0.00474188	0.00909258	0.00871478	0.0118211	0.0305156	0	0.0177401	0.0184447	0.0268923	0.0324957	GeneID:100147588	ADGRD2	Adhesion G-protein coupled receptor D2	GO:0004930,GO:0005622,GO:0005887,GO:0007166,GO:0007186,GO:0007189,GO:0016021	G protein-coupled receptor activity|intracellular|integral component of plasma membrane|cell surface receptor signaling pathway|G protein-coupled receptor signaling pathway|adenylate cyclase-activating G protein-coupled receptor signaling pathway|integral component of membrane
ADGRE1	5.77246	1.12136	2.08607	5.06033	2.33923	0.0369722	0.0802066	0	0	0.0103261	0.00466894	0.0103308	0.058302	0.0472955	0.0191233	0.00637293	0.00320867	GeneID:100066036	ADGRE1	Adhesion G protein-coupled receptor E1	GO:0002250,GO:0004930,GO:0005509,GO:0005622,GO:0005887,GO:0007155,GO:0007166,GO:0007186,GO:0007189,GO:0009897	adaptive immune response|G protein-coupled receptor activity|calcium ion binding|intracellular|integral component of plasma membrane|cell adhesion|cell surface receptor signaling pathway|G protein-coupled receptor signaling pathway|adenylate cyclase-activating G protein-coupled receptor signaling pathway|external side of plasma membrane
ADGRE3	22.7813	0.462069	0.890127	1.32988	0.4113	0.373398	0.495114	0.129454	0.150243	0.106435	0.0509553	0.20044	0.289528	0.101959	0.185516	0.11592	0.194547	GeneID:100064825	ADGRE3	Adhesion G protein-coupled receptor E3	GO:0004930,GO:0005509,GO:0005576,GO:0005886,GO:0005887,GO:0007166,GO:0007186,GO:0007189,GO:0016021,GO:0030667,GO:0043312,GO:0101003	G protein-coupled receptor activity|calcium ion binding|extracellular region|plasma membrane|integral component of plasma membrane|cell surface receptor signaling pathway|G protein-coupled receptor signaling pathway|adenylate cyclase-activating G protein-coupled receptor signaling pathway|integral component of membrane|secretory granule membrane|neutrophil degranulation|ficolin-1-rich granule mem…
ADGRE5	2347.97	0.250918	0.281167	1.05012	0.07055	0.778582	0.84577	11.3853	11.8111	15.1377	12.0987	12.2737	10.6965	19.1266	20.7611	9.61219	8.83495	GeneID:111774270	CD97	CD97 antigen
ADGRF1	178.348	0.191856	1.23205	1.17803	0.236376	0.217931	0.330269	0.915527	0.972524	0.559269	0.743487	0.879934	0.889338	0.977913	1.10275	1.23904	0.837725	GeneID:100068434,VGNC:VGNC:15103	ADGRF1	Adhesion G-protein coupled receptor F1	GO:0004930,GO:0005576,GO:0005622,GO:0005886,GO:0007166,GO:0007186,GO:0007189,GO:0007416,GO:0007613,GO:0016021,GO:0031175,GO:0032793	G protein-coupled receptor activity|extracellular region|intracellular|plasma membrane|cell surface receptor signaling pathway|G protein-coupled receptor signaling pathway|adenylate cyclase-activating G protein-coupled receptor signaling pathway|synapse assembly|memory|integral component of membrane|neuron projection development|positive regulation of CREB transcription factor activity
ADGRF2	6.7401	0.694929	1.88299	2.47692	1.30855	0.0597015	0.118537	0.0227452	0.0261684	0.0167207	0.0189006	0	0.0359643	0.0255279	0.0353892	0.0464375	0.0779353	GeneID:100068533,VGNC:VGNC:15104	ADGRF2	Adhesion G-protein coupled receptor F2	GO:0004930,GO:0007166,GO:0007186,GO:0016021	G protein-coupled receptor activity|cell surface receptor signaling pathway|G protein-coupled receptor signaling pathway|integral component of membrane
ADGRF3	4.87862	1.23353	-1.34394	0.316924	-1.65779	0.178967	0.283576	0.0102776	0	0.0141664	0.102485	0.0519672	0.00507838	0.0288376	0.0199887	0	0.00586931	GeneID:100071363,VGNC:VGNC:15105	ADGRF3	Adhesion G-protein coupled receptor F3	GO:0004930,GO:0007166,GO:0007186,GO:0016021	G protein-coupled receptor activity|cell surface receptor signaling pathway|G protein-coupled receptor signaling pathway|integral component of membrane
ADGRF5	1.44453	1.75596	1.90195	10.1242	3.33974	0.0571781	0.114458	0	0.00205556	0	0	0	0.00847511	0	0.0083396	0.00972727	0.00244876	GeneID:100068417	ADGRF5	Adhesion G protein-coupled receptor F5	GO:0003094,GO:0004930,GO:0005886,GO:0006112,GO:0007166,GO:0007186,GO:0009986,GO:0016021,GO:0031410,GO:0042593,GO:0043031,GO:0043129,GO:0045177,GO:0045444,GO:0048821,GO:0061626,GO:0071073	glomerular filtration|G protein-coupled receptor activity|plasma membrane|energy reserve metabolic process|cell surface receptor signaling pathway|G protein-coupled receptor signaling pathway|cell surface|integral component of membrane|cytoplasmic vesicle|glucose homeostasis|negative regulation of macrophage activation|surfactant homeostasis|apical part of cell|fat cell differentiation|erythrocyt…
ADGRG1	3200.76	0.323996	6.91929	4.72995	2.24182	4.54e-12	1.15e-10	3.84011	3.66254	5.83345	3.95554	4.07093	12.2585	32.2122	35.5067	14.1649	11.7051	GeneID:100062615,VGNC:VGNC:15107	ADGRG1	Adhesion G-protein coupled receptor G1	GO:0001525,GO:0004930,GO:0005518,GO:0005576,GO:0005622,GO:0005887,GO:0007155,GO:0007166,GO:0007189,GO:0007266,GO:0007420,GO:0008201,GO:0008285,GO:0010573,GO:0016477,GO:0021801,GO:0021819,GO:0035025,GO:0045121,GO:0045785,GO:0050840,GO:0070528,GO:0097451,GO:2001223	angiogenesis|G protein-coupled receptor activity|collagen binding|extracellular region|intracellular|integral component of plasma membrane|cell adhesion|cell surface receptor signaling pathway|adenylate cyclase-activating G protein-coupled receptor signaling pathway|Rho protein signal transduction|brain development|heparin binding|negative regulation of cell proliferation|vascular endothelial gro…
ADGRG2	30.0113	0.550918	-0.803385	0.735808	-0.442599	0.421752	0.543123	0.12087	0.18107	0.0173546	0.166353	0.135428	0.10825	0.0847864	0.0550963	0.0685483	0.168251	GeneID:100058260,VGNC:VGNC:15108	Adgrg2	Adhesion G-protein coupled receptor G2	GO:0004930,GO:0005829,GO:0005886,GO:0005887,GO:0007166,GO:0007189,GO:0016324	G protein-coupled receptor activity|cytosol|plasma membrane|integral component of plasma membrane|cell surface receptor signaling pathway|adenylate cyclase-activating G protein-coupled receptor signaling pathway|apical plasma membrane
ADGRG3	2.7753	1.51511	2.86527	20.2689	4.3412	0.00416655	0.0129958	0	0	0.00484505	0	0	0.0260528	0.00986273	0.0871631	0.00598039	0.0120441	GeneID:100062648,VGNC:VGNC:15109	ADGRG3	Adhesion G protein-coupled receptor G3	GO:0004930,GO:0005886,GO:0005887,GO:0007166,GO:0007186,GO:0007189,GO:0016021,GO:0030183,GO:0030334,GO:0032792,GO:0035579,GO:0043312,GO:1901223	G protein-coupled receptor activity|plasma membrane|integral component of plasma membrane|cell surface receptor signaling pathway|G protein-coupled receptor signaling pathway|adenylate cyclase-activating G protein-coupled receptor signaling pathway|integral component of membrane|B cell differentiation|regulation of cell migration|negative regulation of CREB transcription factor activity|specific …
ADGRG5	3.38381	1.47983	0.576796	1.80695	0.853558	0.564077	0.671811	0.0356646	0	0	0.00329292	0.00728615	0.00783225	0.0037063	0	0.0269683	0.0497864	GeneID:100062576,VGNC:VGNC:15110	ADGRG5	Adhesion G-protein coupled receptor G5	GO:0004930,GO:0005622,GO:0005887,GO:0007166,GO:0007186,GO:0007189,GO:0016021	G protein-coupled receptor activity|intracellular|integral component of plasma membrane|cell surface receptor signaling pathway|G protein-coupled receptor signaling pathway|adenylate cyclase-activating G protein-coupled receptor signaling pathway|integral component of membrane
ADGRG6	9241.9	0.13375	-4.43368	0.662962	-0.593002	9.26e-06	6.12e-05	29.0669	25.6317	27.7984	27.5412	28.1557	21.7226	15.5772	14.7531	21.9321	22.6201	GeneID:100060706,VGNC:VGNC:15111	ADGRG6	Adhesion G-protein coupled receptor G6	GO:0004930,GO:0005518,GO:0005622,GO:0005886,GO:0005887,GO:0007005,GO:0007166,GO:0007186,GO:0007189,GO:0014037,GO:0016021,GO:0019933,GO:0022011,GO:0042552,GO:0043236,GO:0050840,GO:0060347	G protein-coupled receptor activity|collagen binding|intracellular|plasma membrane|integral component of plasma membrane|mitochondrion organization|cell surface receptor signaling pathway|G protein-coupled receptor signaling pathway|adenylate cyclase-activating G protein-coupled receptor signaling pathway|Schwann cell differentiation|integral component of membrane|cAMP-mediated signaling|myelinat…
ADGRL1	1064.18	0.0857823	7.78931	1.58907	0.668185	6.74e-15	2.68e-13	1.53458	1.73561	1.43996	1.65927	1.58598	2.72655	2.57098	2.76378	2.46488	2.78537	GeneID:100065569	ADGRL1	Adhesion G protein-coupled receptor L1	GO:0004930,GO:0005622,GO:0005886,GO:0005887,GO:0007157,GO:0007166,GO:0007189,GO:0014069,GO:0016524,GO:0030054,GO:0030246,GO:0030424,GO:0030426,GO:0035584,GO:0042734,GO:0043005,GO:0045202,GO:0050839,GO:0090129	G protein-coupled receptor activity|intracellular|plasma membrane|integral component of plasma membrane|heterophilic cell-cell adhesion via plasma membrane cell adhesion molecules|cell surface receptor signaling pathway|adenylate cyclase-activating G protein-coupled receptor signaling pathway|postsynaptic density|latrotoxin receptor activity|cell junction|carbohydrate binding|axon|growth cone|cal…
ADGRL2	5841.95	0.0666613	9.35279	1.54058	0.623469	8.54e-21	8.08e-19	11.0158	9.92189	10.3871	9.47655	9.43415	15.0945	17.1723	16.6303	17.1225	15.358	GeneID:100052932,VGNC:VGNC:15113	ADGRL2	Adhesion G protein-coupled receptor L2
ADGRL3	633.946	0.13034	7.29378	1.93277	0.950667	3.01e-13	9.38e-12	0.522209	0.620929	0.435173	0.500947	0.563629	0.918296	1.23062	1.14756	1.06558	1.01307	GeneID:100056929,VGNC:VGNC:15114	ADGRL3	Adhesion G protein-coupled receptor L3	GO:0001764,GO:0004930,GO:0005509,GO:0005622,GO:0005887,GO:0005911,GO:0007166,GO:0007189,GO:0007416,GO:0007420,GO:0030246,GO:0030424,GO:0098742	neuron migration|G protein-coupled receptor activity|calcium ion binding|intracellular|integral component of plasma membrane|cell-cell junction|cell surface receptor signaling pathway|adenylate cyclase-activating G protein-coupled receptor signaling pathway|synapse assembly|brain development|carbohydrate binding|axon|cell-cell adhesion via plasma-membrane adhesion molecules
ADGRL4	3.2117	1.17917	-1.55608	0.280315	-1.83488	0.119689	0.207719	0.00490913	0.0094133	0.0180443	0.0611903	0.0225657	0.0097028	0	0.0190953	0.00556817	0	GeneID:100052983,VGNC:VGNC:15115	ADGRL4	Adhesion G protein-coupled receptor L4	GO:0004930,GO:0005509,GO:0005886,GO:0005887,GO:0007166,GO:0007186,GO:0007189,GO:0016021,GO:0031410,GO:0046983	G protein-coupled receptor activity|calcium ion binding|plasma membrane|integral component of plasma membrane|cell surface receptor signaling pathway|G protein-coupled receptor signaling pathway|adenylate cyclase-activating G protein-coupled receptor signaling pathway|integral component of membrane|cytoplasmic vesicle|protein dimerization activity
ADGRV1	772.96	0.2059	5.53697	2.20391	1.14006	3.08e-08	3.67e-07	0.441231	0.429345	0.530808	0.37994	0.390935	0.680559	1.38498	1.25793	0.828061	0.87144	GeneID:100073239,VGNC:VGNC:15116	GPR98	G-protein coupled receptor 98	GO:0004930,GO:0005509,GO:0005737,GO:0005886,GO:0007166,GO:0007186,GO:0007399,GO:0007601,GO:0007605,GO:0009986,GO:0016020,GO:0016021,GO:0032420,GO:0043235,GO:0045202,GO:0045494,GO:0048496,GO:0050877,GO:0050953,GO:0070062,GO:0098609	G protein-coupled receptor activity|calcium ion binding|cytoplasm|plasma membrane|cell surface receptor signaling pathway|G protein-coupled receptor signaling pathway|nervous system development|visual perception|sensory perception of sound|cell surface|membrane|integral component of membrane|stereocilium|receptor complex|synapse|photoreceptor cell maintenance|maintenance of animal organ identity|…
ADHFE1	375.315	0.154107	-2.40519	0.77343	-0.370658	0.0161639	0.0407618	3.12517	3.50699	2.01024	2.83891	2.8796	2.07064	2.39149	2.49339	2.36851	2.36879	GeneID:100063782,VGNC:VGNC:15117	ADHFE1	Hydroxyacid-oxoacid transhydrogenase, mitochondrial	GO:0005739,GO:0006539,GO:0046872,GO:0047988	mitochondrion|glutamate catabolic process via 2-oxoglutarate|metal ion binding|hydroxyacid-oxoacid transhydrogenase activity
ADI1	1774.07	0.0679351	-3.5097	0.847666	-0.238432	0.000448608	0.00188051	22.1221	22.1769	22.4394	21.4029	23.3436	19.964	20.3154	19.7394	18.1572	21.2824	GeneID:100072837,VGNC:VGNC:15118	ADI1	1,2-dihydroxy-3-keto-5-methylthiopentene dioxygenase	GO:0005506,GO:0005634,GO:0005737,GO:0005886,GO:0006555,GO:0010309,GO:0019509	iron ion binding|nucleus|cytoplasm|plasma membrane|methionine metabolic process|acireductone dioxygenase [iron(II)-requiring] activity|L-methionine salvage from methylthioadenosine
ADIG	83.9474	0.410873	1.28748	1.44292	0.528992	0.197927	0.306539	0.428856	0.516896	0.337786	0.351277	0.377365	0.690209	0.320883	0.208518	0.674051	1.18256	GeneID:100630181,VGNC:VGNC:15119	ADIG	Adipogenin	GO:0005634,GO:0005737,GO:0005811,GO:0007283,GO:0016021,GO:0045600,GO:0050872,GO:0050873	nucleus|cytoplasm|lipid droplet|spermatogenesis|integral component of membrane|positive regulation of fat cell differentiation|white fat cell differentiation|brown fat cell differentiation
ADIPOQ	7.07015	0.695592	1.93636	2.54368	1.34692	0.0528231	0.10727	0.0148352	0.0142233	0.00681618	0.0308192	0.00340964	0.0403171	0.0242817	0.061312	0.0210335	0.0423603	GeneID:100059500,VGNC:VGNC:15120	Adipoq	Adiponectin	GO:0001666,GO:0001934,GO:0005102,GO:0005179,GO:0005201,GO:0005581,GO:0005615,GO:0005783,GO:0006006,GO:0006635,GO:0007584,GO:0007623,GO:0009617,GO:0009744,GO:0009749,GO:0009967,GO:0009986,GO:0010642,GO:0010739,GO:0010745,GO:0010804,GO:0010875,GO:0010906,GO:0014823,GO:0019395,GO:0030336,GO:0030853,GO:0031953,GO:0032270,GO:0032720,GO:0032757,GO:0032869,GO:0032991,GO:0033034,GO:0033691,GO:0034115,GO:…	response to hypoxia|positive regulation of protein phosphorylation|signaling receptor binding|hormone activity|extracellular matrix structural constituent|collagen trimer|extracellular space|endoplasmic reticulum|glucose metabolic process|fatty acid beta-oxidation|response to nutrient|circadian rhythm|response to bacterium|response to sucrose|response to glucose|positive regulation of signal tran…
ADIPOR1	7551.99	0.125566	-0.898698	0.924762	-0.112846	0.368814	0.491024	54.1331	55.3795	55.4161	54.6388	55.1919	49.1712	62.3893	64.0475	47.364	44.035	GeneID:100052436,VGNC:VGNC:15121	ADIPOR1	Adiponectin receptor protein 1
ADIPOR2	3055.41	0.180282	3.29586	1.50962	0.594186	0.000981198	0.00372634	9.98115	9.54514	9.61101	10.4449	9.59205	12.5554	19.8216	20.8269	12.9041	11.8782	GeneID:100050051	ADIPOR2	Adiponectin receptor protein 2			path:ecb04152,path:ecb04211,path:ecb04920,path:ecb04932	AMPK signaling pathway|Longevity regulating pathway|Adipocytokine signaling pathway|Non-alcoholic fatty liver disease (NAFLD)
ADIRF	83.7178	0.267575	2.95996	1.73149	0.792011	0.00307679	0.00999274	2.68643	2.61785	2.3472	2.30554	2.95558	4.3522	6.34326	6.0813	3.84631	2.76651	GeneID:100630294
ADK	1720.72	0.104758	2.47091	1.19652	0.258847	0.0134771	0.0352094	9.70272	10.0522	10.9998	8.79911	9.2675	11.1277	13.0241	14.3906	11.737	11.0894	GeneID:100072901,VGNC:VGNC:15122	ADK	Adenosine kinase	GO:0003723,GO:0004001,GO:0005524,GO:0005634,GO:0005654,GO:0005829,GO:0006166,GO:0006175,GO:0009156,GO:0043101,GO:0044209,GO:0046872	RNA binding|adenosine kinase activity|ATP binding|nucleus|nucleoplasm|cytosol|purine ribonucleoside salvage|dATP biosynthetic process|ribonucleoside monophosphate biosynthetic process|purine-containing compound salvage|AMP salvage|metal ion binding
ADM	616.284	0.147077	-19.7568	0.133437	-2.90577	7.01e-87	2.95e-83	15.0767	13.3674	13.537	10.3975	11.7978	1.55937	1.86784	1.66631	1.53808	2.37952	GeneID:100033857	ADM	ADM	GO:0001570,GO:0001843,GO:0002031,GO:0003073,GO:0005179,GO:0005615,GO:0005737,GO:0007189,GO:0007507,GO:0008284,GO:0010460,GO:0031700,GO:0035809,GO:0043116,GO:0045766,GO:0045906,GO:0048589,GO:0060670,GO:0060712,GO:0097084,GO:0097647,GO:1990410,GO:2001214	vasculogenesis|neural tube closure|G protein-coupled receptor internalization|regulation of systemic arterial blood pressure|hormone activity|extracellular space|cytoplasm|adenylate cyclase-activating G protein-coupled receptor signaling pathway|heart development|positive regulation of cell proliferation|positive regulation of heart rate|adrenomedullin receptor binding|regulation of urine volume|…	path:ecb04080,path:ecb04270	Neuroactive ligand-receptor interaction|Vascular smooth muscle contraction
ADM2	79.6508	0.559772	-3.77033	0.231563	-2.11052	0.000163033	0.000782772	0.197775	0.383696	0.25871	0.301622	0.293053	0.163257	0.00870478	0.0271516	0.0606998	0.0903556	GeneID:100629546,VGNC:VGNC:15123	ADM2	ADM2	GO:0001525,GO:0005179,GO:0005576,GO:0005622,GO:0006468,GO:0007186,GO:0007189,GO:0007586,GO:0007631,GO:0010628,GO:0044877,GO:0045766,GO:0045776	angiogenesis|hormone activity|extracellular region|intracellular|protein phosphorylation|G protein-coupled receptor signaling pathway|adenylate cyclase-activating G protein-coupled receptor signaling pathway|digestion|feeding behavior|positive regulation of gene expression|protein-containing complex binding|positive regulation of angiogenesis|negative regulation of blood pressure
ADM5	55.8775	0.428025	-0.00707857	0.997902	-0.00302981	0.994352	0.995593	0.644343	0.629206	0.471485	0.7734	0.658185	0.471678	0.234362	0.464136	0.798514	1.41736	GeneID:102150093	ADM5	ADM5	GO:0003073,GO:0005179,GO:0005576,GO:0005622,GO:0007189,GO:0010460,GO:0035809	regulation of systemic arterial blood pressure|hormone activity|extracellular region|intracellular|adenylate cyclase-activating G protein-coupled receptor signaling pathway|positive regulation of heart rate|regulation of urine volume
ADNP	6176.53	0.0964444	1.15276	1.08011	0.111177	0.249008	0.3661	11.15	11.0476	12.7365	11.0078	10.9435	13.3209	11.3716	11.0513	14.3408	14.6629	GeneID:100049902,VGNC:VGNC:15124	ADNP	Activity-dependent neuroprotector homeobox protein	GO:0000981,GO:0003677,GO:0003682,GO:0005507,GO:0005615,GO:0005634,GO:0005737,GO:0007614,GO:0009743,GO:0010035,GO:0010629,GO:0010835,GO:0019934,GO:0030424,GO:0030425,GO:0031668,GO:0032091,GO:0032147,GO:0033484,GO:0042277,GO:0043025,GO:0043524,GO:0044849,GO:0045773,GO:0048487,GO:0050731,GO:0050805,GO:0051965	DNA-binding transcription factor activity, RNA polymerase II-specific|DNA binding|chromatin binding|copper ion binding|extracellular space|nucleus|cytoplasm|short-term memory|response to carbohydrate|response to inorganic substance|negative regulation of gene expression|regulation of protein ADP-ribosylation|cGMP-mediated signaling|axon|dendrite|cellular response to extracellular stimulus|negativ…
ADNP2	2551.68	0.13097	3.43403	1.36581	0.449756	0.000594674	0.00240771	4.91457	4.45473	5.14168	4.45721	4.66144	6.68713	5.97508	5.15583	7.59972	8.62399	GeneID:100065519,VGNC:VGNC:15125	ADNP2	Activity-dependent neuroprotector homeobox protein 2	GO:0000981,GO:0003677,GO:0005634,GO:0030182,GO:0030307,GO:0034599,GO:0046872,GO:0060548,GO:0071300	DNA-binding transcription factor activity, RNA polymerase II-specific|DNA binding|nucleus|neuron differentiation|positive regulation of cell growth|cellular response to oxidative stress|metal ion binding|negative regulation of cell death|cellular response to retinoic acid
ADO	4347.07	0.116811	-1.90048	0.857378	-0.221997	0.0573702	0.11472	18.485	17.749	15.5326	18.2648	18.1254	14.7708	17.4032	18.712	15.3334	13.2776	GeneID:100147027	ADO	2-aminoethanethiol dioxygenase	GO:0000098,GO:0005829,GO:0046872,GO:0047800	sulfur amino acid catabolic process|cytosol|metal ion binding|cysteamine dioxygenase activity	path:ecb00430	Taurine and hypotaurine metabolism
ADORA1	711.52	0.169447	-4.15916	0.613547	-0.704755	3.19e-05	0.000185969	5.79661	5.63709	3.85416	5.48524	6.08612	4.02505	3.069	2.62598	4.01873	3.64571	GeneID:100052496,VGNC:VGNC:15126	ADORA1	Adenosine receptor A1	GO:0000186,GO:0001609,GO:0001659,GO:0001664,GO:0001666,GO:0001883,GO:0002087,GO:0002674,GO:0002686,GO:0002793,GO:0003084,GO:0003085,GO:0003093,GO:0005783,GO:0005886,GO:0005887,GO:0006612,GO:0006909,GO:0006954,GO:0007165,GO:0007186,GO:0007193,GO:0007267,GO:0007399,GO:0008285,GO:0014050,GO:0014069,GO:0016042,GO:0016323,GO:0030673,GO:0031072,GO:0031683,GO:0032229,GO:0032244,GO:0032795,GO:0032900,GO:…	activation of MAPKK activity|G protein-coupled adenosine receptor activity|temperature homeostasis|G protein-coupled receptor binding|response to hypoxia|purine nucleoside binding|regulation of respiratory gaseous exchange by neurological system process|negative regulation of acute inflammatory response|negative regulation of leukocyte migration|positive regulation of peptide secretion|positive r…
ADORA2A	39.7357	0.433657	-3.05584	0.399098	-1.32519	0.00224429	0.00759047	0.288232	0.375544	0.645175	0.337774	0.360103	0.226413	0.186632	0.0359343	0.201185	0.194146	GeneID:100034039	ADORA2A	Adenosine receptor A2a	GO:0001609,GO:0005886,GO:0016021	G protein-coupled adenosine receptor activity|plasma membrane|integral component of membrane	path:ecb04015,path:ecb04020,path:ecb04024,path:ecb04080,path:ecb04270,path:ecb05012,path:ecb05034	Rap1 signaling pathway|Calcium signaling pathway|cAMP signaling pathway|Neuroactive ligand-receptor interaction|Vascular smooth muscle contraction|Parkinson disease|Alcoholism
ADORA2B	448.86	0.423432	1.82751	1.7098	0.773824	0.0676237	0.131295	1.87907	1.86399	7.12907	2.08709	1.83011	3.41976	7.37789	8.06896	3.37635	4.17548	GeneID:100063319,VGNC:VGNC:15127	ADORA2B	Adenosine receptor A2b	GO:0001609,GO:0005886,GO:0016021	G protein-coupled adenosine receptor activity|plasma membrane|integral component of membrane
ADPGK	3531.93	0.106162	-3.45798	0.775336	-0.367106	0.000544235	0.00222058	26.0368	25.6225	24.1922	25.3689	26.9255	24.6641	18.8885	18.3663	19.3336	23.359	GeneID:100052166,VGNC:VGNC:15128	ADPGK	ADP-dependent glucokinase	GO:0005576,GO:0005783,GO:0005789,GO:0006006,GO:0016020,GO:0043843,GO:0046872,GO:0061621	extracellular region|endoplasmic reticulum|endoplasmic reticulum membrane|glucose metabolic process|membrane|ADP-specific glucokinase activity|metal ion binding|canonical glycolysis
ADPRH	1349.62	0.156136	1.0976	1.12613	0.171374	0.272379	0.391804	5.59701	5.2756	7.49553	5.85293	5.93151	7.0245	8.47519	8.36713	5.95372	5.8249	GeneID:100070997	ADPRH	[Protein ADP-ribosylarginine] hydrolase	GO:0000287,GO:0003875,GO:0005096,GO:0005622,GO:0006464,GO:0006886,GO:0017137,GO:0030955,GO:0051725,GO:0090630	magnesium ion binding|ADP-ribosylarginine hydrolase activity|GTPase activator activity|intracellular|cellular protein modification process|intracellular protein transport|Rab GTPase binding|potassium ion binding|protein de-ADP-ribosylation|activation of GTPase activity
ADPRHL2	2036.74	0.129133	1.44464	1.13804	0.186551	0.148559	0.245625	17.7734	17.5853	26.2663	17.6667	20.2387	25.6228	23.4525	24.5541	22.8499	22.5846	GeneID:100069360,VGNC:VGNC:15129	ADPRHL2	Poly(ADP-ribose) glycohydrolase ARH3	GO:0004649,GO:0005634,GO:0005739,GO:0005759,GO:0046872	poly(ADP-ribose) glycohydrolase activity|nucleus|mitochondrion|mitochondrial matrix|metal ion binding
ADPRM	492.749	0.154893	-0.136773	0.985423	-0.0211851	0.891211	0.9275	1.97656	2.14204	1.75032	2.21803	1.92196	1.87401	2.43327	2.53403	1.66227	1.86198	GeneID:100073085,VGNC:VGNC:15130	ADPRM	Manganese-dependent ADP-ribose/CDP-alcohol diphosphatase	GO:0005829,GO:0034656,GO:0046872,GO:0047631,GO:0047734	cytosol|nucleobase-containing small molecule catabolic process|metal ion binding|ADP-ribose diphosphatase activity|CDP-glycerol diphosphatase activity
ADRA1A	17.1319	1.12425	-1.04871	0.441656	-1.179	0.294313	0.415936	0.040995	0.0707474	0	0.0817576	0.0376881	0.0303846	0	0.00199325	0.0278991	0.0491636	GeneID:100054461,VGNC:VGNC:15131	ADRA1A	Alpha-1A adrenergic receptor	GO:0004937,GO:0005634,GO:0005737,GO:0005886,GO:0005901,GO:0016021,GO:0019229,GO:0031965,GO:0043410,GO:0046982,GO:0055117	alpha1-adrenergic receptor activity|nucleus|cytoplasm|plasma membrane|caveola|integral component of membrane|regulation of vasoconstriction|nuclear membrane|positive regulation of MAPK cascade|protein heterodimerization activity|regulation of cardiac muscle contraction
ADRA1B	786.176	0.246016	-0.487828	0.920179	-0.120014	0.625671	0.725221	3.98072	4.68054	6.11486	4.4733	4.10952	6.49359	2.70721	2.95983	5.26651	5.20778	GeneID:100071055,VGNC:VGNC:15132	ADRA1B	Alpha-1B adrenergic receptor	GO:0001994,GO:0004935,GO:0004937,GO:0005634,GO:0005737,GO:0005886,GO:0005887,GO:0005901,GO:0007186,GO:0007188,GO:0007200,GO:0007204,GO:0007267,GO:0007275,GO:0008283,GO:0031965,GO:0035556,GO:0042593,GO:0043410,GO:0045907,GO:0045987,GO:0046982,GO:0055117,GO:0071880	norepinephrine-epinephrine vasoconstriction involved in regulation of systemic arterial blood pressure|adrenergic receptor activity|alpha1-adrenergic receptor activity|nucleus|cytoplasm|plasma membrane|integral component of plasma membrane|caveola|G protein-coupled receptor signaling pathway|adenylate cyclase-modulating G protein-coupled receptor signaling pathway|phospholipase C-activating G pro…
ADRA1D	275.167	0.466984	-0.157211	0.950386	-0.0734148	0.875079	0.915657	1.05093	0.946719	5.35356	1.15462	1.05693	1.49163	2.26269	2.53776	1.49601	1.70783	GeneID:100066003	ADRA1D	Alpha-1D adrenergic receptor	GO:0004935,GO:0004937,GO:0005622,GO:0005886,GO:0005887,GO:0006259,GO:0007186,GO:0007188,GO:0007267,GO:0007275,GO:0008283,GO:0008284,GO:0071880	adrenergic receptor activity|alpha1-adrenergic receptor activity|intracellular|plasma membrane|integral component of plasma membrane|DNA metabolic process|G protein-coupled receptor signaling pathway|adenylate cyclase-modulating G protein-coupled receptor signaling pathway|cell-cell signaling|multicellular organism development|cell proliferation|positive regulation of cell proliferation|adenylate…	path:ecb04020,path:ecb04022,path:ecb04080,path:ecb04261,path:ecb04270,path:ecb04970	Calcium signaling pathway|cGMP-PKG signaling pathway|Neuroactive ligand-receptor interaction|Adrenergic signaling in cardiomyocytes|Vascular smooth muscle contraction|Salivary secretion
ADRA2A	114.215	0.52715	-1.29365	0.623324	-0.681945	0.195788	0.304015	0.393545	0.4071	1.7939	0.382963	0.518896	0.603844	0.314803	0.130923	0.646072	0.597346	GeneID:100147119	ADRA2A	Alpha-2A adrenergic receptor			path:ecb04022,path:ecb04080	cGMP-PKG signaling pathway|Neuroactive ligand-receptor interaction
ADRA2B	333.676	0.744356	1.53901	2.21233	1.14557	0.123803	0.213212	1.13536	0.94766	9.16876	0.987849	1.12973	3.86762	9.71939	8.87149	3.99968	4.30216	GeneID:100051684	ADRA2B	Alpha-2B adrenergic receptor			path:ecb04022,path:ecb04080	cGMP-PKG signaling pathway|Neuroactive ligand-receptor interaction
ADRA2C	5.12565	1.33799	0.59071	1.72951	0.790366	0.554715	0.664419	0	0.0160195	0.00307078	0.0277689	0.0122887	0	0.0343804	0.0552437	0	0.0190839	GeneID:111772982	ADRA2C	Alpha-2C adrenergic receptor	GO:0004935,GO:0004938,GO:0005737,GO:0005768,GO:0005886,GO:0005887,GO:0007186,GO:0007188,GO:0007267,GO:0007565,GO:0010700,GO:0030168,GO:0031694,GO:0032148,GO:0032811,GO:0035624,GO:0042803,GO:0043410,GO:0043679,GO:0045666,GO:0045907,GO:0046982,GO:0050796,GO:0051379,GO:0051930,GO:0070473,GO:0071875,GO:0071880,GO:0098978,GO:0099061	adrenergic receptor activity|alpha2-adrenergic receptor activity|cytoplasm|endosome|plasma membrane|integral component of plasma membrane|G protein-coupled receptor signaling pathway|adenylate cyclase-modulating G protein-coupled receptor signaling pathway|cell-cell signaling|female pregnancy|negative regulation of norepinephrine secretion|platelet activation|alpha-2A adrenergic receptor binding|…	path:ecb04022,path:ecb04080	cGMP-PKG signaling pathway|Neuroactive ligand-receptor interaction
ADRB1	5.19189	1.30939	0.208449	1.20827	0.27294	0.834878	0.887183	0	0.00594777	0.114013	0.0206202	0	0.0367841	0.058022	0.0663593	0.00703647	0.0070855	GeneID:100146832	Adrb1	Beta-1 adrenergic receptor	GO:0001996,GO:0001997,GO:0002024,GO:0002025,GO:0003061,GO:0003084,GO:0004935,GO:0004940,GO:0005088,GO:0005634,GO:0005737,GO:0005769,GO:0005886,GO:0005887,GO:0005980,GO:0006915,GO:0007186,GO:0007188,GO:0007189,GO:0007266,GO:0007613,GO:0008144,GO:0009409,GO:0010460,GO:0016020,GO:0019233,GO:0030165,GO:0031649,GO:0031694,GO:0033365,GO:0035240,GO:0035811,GO:0040015,GO:0042060,GO:0042596,GO:0043065,GO:…	positive regulation of heart rate by epinephrine-norepinephrine|positive regulation of the force of heart contraction by epinephrine-norepinephrine|diet induced thermogenesis|norepinephrine-epinephrine-mediated vasodilation involved in regulation of systemic arterial blood pressure|positive regulation of the force of heart contraction by norepinephrine|positive regulation of systemic arterial blo…	path:ecb04020,path:ecb04022,path:ecb04024,path:ecb04080,path:ecb04261,path:ecb04540,path:ecb04923,path:ecb04924,path:ecb04970,path:ecb05414	Calcium signaling pathway|cGMP-PKG signaling pathway|cAMP signaling pathway|Neuroactive ligand-receptor interaction|Adrenergic signaling in cardiomyocytes|Gap junction|Regulation of lipolysis in adipocytes|Renin secretion|Salivary secretion|Dilated cardiomyopathy (DCM)
ADRB2	657.163	0.369544	0.69218	1.19399	0.255791	0.488824	0.605833	7.15601	7.83897	10.6337	8.09007	7.99903	6.27969	17.5979	17.7725	5.10805	5.36005	GeneID:100060659,VGNC:VGNC:15133	ADRB2	Beta-2 adrenergic receptor	GO:0001540,GO:0002024,GO:0002025,GO:0002028,GO:0002032,GO:0004935,GO:0004941,GO:0005634,GO:0005769,GO:0005887,GO:0006898,GO:0007188,GO:0007190,GO:0008179,GO:0009409,GO:0010739,GO:0015459,GO:0016324,GO:0030501,GO:0031398,GO:0031649,GO:0040015,GO:0042803,GO:0043235,GO:0043410,GO:0044877,GO:0045453,GO:0045944,GO:0045986,GO:0050873,GO:0051379,GO:0051380,GO:0061885,GO:0071880,GO:0071902,GO:0120162,GO:…	amyloid-beta binding|diet induced thermogenesis|norepinephrine-epinephrine-mediated vasodilation involved in regulation of systemic arterial blood pressure|regulation of sodium ion transport|desensitization of G protein-coupled receptor signaling pathway by arrestin|adrenergic receptor activity|beta2-adrenergic receptor activity|nucleus|early endosome|integral component of plasma membrane|recepto…
ADRB3	122.538	0.635885	-1.27315	0.570549	-0.809577	0.202965	0.312824	0.572653	0.371925	1.39194	0.537259	0.577407	0.680014	0.0647897	0.0628723	0.749054	0.52219	GeneID:100147322,VGNC:VGNC:15134	ADRB3	Beta-3 adrenergic receptor	GO:0002024,GO:0002025,GO:0004935,GO:0004939,GO:0005622,GO:0005887,GO:0007188,GO:0007190,GO:0009409,GO:0015052,GO:0031649,GO:0031699,GO:0040015,GO:0042803,GO:0043235,GO:0043410,GO:0050873,GO:0051379,GO:0051380,GO:0071880,GO:0120162	diet induced thermogenesis|norepinephrine-epinephrine-mediated vasodilation involved in regulation of systemic arterial blood pressure|adrenergic receptor activity|beta-adrenergic receptor activity|intracellular|integral component of plasma membrane|adenylate cyclase-modulating G protein-coupled receptor signaling pathway|activation of adenylate cyclase activity|response to cold|beta3-adrenergic …
ADSL	4283.68	0.10449	-1.55856	0.893257	-0.162854	0.119101	0.206935	45.3346	43.0706	39.5999	48.1936	45.75	41.6732	44.6022	46.064	40.591	35.6854	GeneID:100070427,VGNC:VGNC:49422	ADSL	Adenylosuccinate lyase	GO:0004018,GO:0006189,GO:0044208,GO:0070626	N6-(1,2-dicarboxyethyl)AMP AMP-lyase (fumarate-forming) activity|'de novo' IMP biosynthetic process|'de novo' AMP biosynthetic process|(S)-2-(5-amino-1-(5-phospho-D-ribosyl)imidazole-4-carboxamido)succinate AMP-lyase (fumarate-forming) activity
ADSS	2326.81	0.117363	-2.49826	0.816088	-0.293204	0.0124804	0.032979	16.8867	14.1802	18.053	16.5163	17.1162	15.8059	12.1443	11.9493	16.1391	15.1393	GeneID:100062135,VGNC:VGNC:15136	ADSS	Adenylosuccinate synthetase isozyme 2	GO:0000287,GO:0004019,GO:0005525,GO:0005737,GO:0005829,GO:0005886,GO:0044208,GO:0046040	magnesium ion binding|adenylosuccinate synthase activity|GTP binding|cytoplasm|cytosol|plasma membrane|'de novo' AMP biosynthetic process|IMP metabolic process
ADSSL1	520.895	0.361733	4.96672	3.47406	1.79662	6.81e-07	5.94e-06	1.89685	2.15649	2.8765	2.02411	2.57287	4.5583	14.0086	13.547	6.11352	3.74103	GeneID:102148062,VGNC:VGNC:15137	ADSSL1	Adenylosuccinate synthetase isozyme 1	GO:0000287,GO:0002376,GO:0003924,GO:0004019,GO:0005525,GO:0005737,GO:0005829,GO:0006167,GO:0006531,GO:0006541,GO:0009168,GO:0014850,GO:0035690,GO:0042301,GO:0042594,GO:0042803,GO:0044208,GO:0046040,GO:0051015,GO:0071257	magnesium ion binding|immune system process|GTPase activity|adenylosuccinate synthase activity|GTP binding|cytoplasm|cytosol|AMP biosynthetic process|aspartate metabolic process|glutamine metabolic process|purine ribonucleoside monophosphate biosynthetic process|response to muscle activity|cellular response to drug|phosphate ion binding|response to starvation|protein homodimerization activity|'de…
ADTRP	5.73668	0.844657	-0.773874	0.635666	-0.653658	0.439005	0.558382	0.0346231	0.026556	0.0763578	0.00575416	0.0891245	0.0479023	0.0453356	0.0134675	0.00785422	0.0395448	GeneID:100064059,VGNC:VGNC:15138	ADTRP	Androgen-dependent TFPI-regulating protein	GO:0001934,GO:0002042,GO:0002686,GO:0003332,GO:0005622,GO:0005901,GO:0009986,GO:0010628,GO:0012505,GO:0016020,GO:0016021,GO:0016787,GO:0030195,GO:0042758,GO:0043491,GO:0050709,GO:0071383,GO:0140052,GO:1903038,GO:2000402	positive regulation of protein phosphorylation|cell migration involved in sprouting angiogenesis|negative regulation of leukocyte migration|negative regulation of extracellular matrix constituent secretion|intracellular|caveola|cell surface|positive regulation of gene expression|endomembrane system|membrane|integral component of membrane|hydrolase activity|negative regulation of blood coagulation…
AEBP1	17595.1	0.0855487	16.2379	2.61921	1.38913	2.72e-59	4.58e-56	44.9433	46.2269	45.7186	44.7332	42.9132	137.347	111.1	106.968	128.478	135.363	GeneID:100064946,VGNC:VGNC:15139	AEBP1	Adipocyte enhancer-binding protein 1	GO:0000122,GO:0000977,GO:0001227,GO:0001501,GO:0003700,GO:0003714,GO:0004180,GO:0004181,GO:0005201,GO:0005516,GO:0005518,GO:0005576,GO:0005615,GO:0005634,GO:0005737,GO:0006518,GO:0007517,GO:0008270,GO:0016485,GO:0062023,GO:0070062,GO:1904026	negative regulation of transcription by RNA polymerase II|RNA polymerase II regulatory region sequence-specific DNA binding|DNA-binding transcription repressor activity, RNA polymerase II-specific|skeletal system development|DNA-binding transcription factor activity|transcription corepressor activity|carboxypeptidase activity|metallocarboxypeptidase activity|extracellular matrix structural consti…
AEBP2	2442.48	0.105869	-2.77144	0.815971	-0.29341	0.00558084	0.0166457	9.90255	8.98337	9.81043	9.22929	8.97294	8.20315	6.99238	6.6279	9.43582	9.08485	GeneID:100067927,VGNC:VGNC:15140	AEBP2	Zinc finger protein AEBP2	GO:0000978,GO:0000981,GO:0001078,GO:0003714,GO:0005634,GO:0005654,GO:0006325,GO:0035098,GO:0045814,GO:0046872	RNA polymerase II proximal promoter sequence-specific DNA binding|DNA-binding transcription factor activity, RNA polymerase II-specific|proximal promoter DNA-binding transcription repressor activity, RNA polymerase II-specific|transcription corepressor activity|nucleus|nucleoplasm|chromatin organization|ESC/E(Z) complex|negative regulation of gene expression, epigenetic|metal ion binding
AEN	6128.03	0.147835	-4.23224	0.648118	-0.625671	2.31e-05	0.000139732	41.1257	41.9266	32.3167	41.2062	40.1569	24.6886	32.1461	32.1026	21.799	23.2928	GeneID:100069794	AEN	Apoptosis-enhancing nuclease	GO:0003676,GO:0004527,GO:0005634,GO:0005654,GO:0005730,GO:0010212,GO:0031965,GO:0042771	nucleic acid binding|exonuclease activity|nucleus|nucleoplasm|nucleolus|response to ionizing radiation|nuclear membrane|intrinsic apoptotic signaling pathway in response to DNA damage by p53 class mediator
AES	8716.29	0.0888459	-3.5707	0.802603	-0.317242	0.000356035	0.00153682	106.177	106.513	103.055	103.588	104.133	81.7701	93.7949	102.677	81.1912	82.4171	GeneID:111774437	AES	Amino-terminal enhancer of split	GO:0000122,GO:0001501,GO:0003714,GO:0005634,GO:0005667,GO:0007275,GO:0009887,GO:0010629,GO:0016055,GO:0031668,GO:0032091,GO:0040008,GO:0042802,GO:0045892,GO:0060761,GO:0070491,GO:0070555,GO:0090090,GO:2000210	negative regulation of transcription by RNA polymerase II|skeletal system development|transcription corepressor activity|nucleus|transcription factor complex|multicellular organism development|animal organ morphogenesis|negative regulation of gene expression|Wnt signaling pathway|cellular response to extracellular stimulus|negative regulation of protein binding|regulation of growth|identical prot…
AFAP1	21850	0.0977026	-1.85629	0.881869	-0.181364	0.0634125	0.124526	51.2464	53.1252	53.9006	55.7623	56.6577	54.4501	43.6813	43.1458	55.7243	54.7262	GeneID:100056653,VGNC:VGNC:15141	AFAP1	Actin filament-associated protein 1	GO:0003779,GO:0005829,GO:0005925,GO:0009966,GO:0015629,GO:0051493	actin binding|cytosol|focal adhesion|regulation of signal transduction|actin cytoskeleton|regulation of cytoskeleton organization
AFAP1L1	1163.18	0.182922	3.06396	1.47475	0.560468	0.00218425	0.00742321	2.70122	2.72168	2.6812	2.62645	2.41875	3.54288	5.02	5.32469	3.76758	2.69078	GeneID:100071710,VGNC:VGNC:15142	AFAP1L1	Actin filament-associated protein 1-like 1	GO:0002102,GO:0005737,GO:0030054,GO:0071437	podosome|cytoplasm|cell junction|invadopodium
AFAP1L2	1677.43	0.175238	-7.75389	0.389913	-1.35877	8.91e-15	3.47e-13	10.9956	11.2816	6.90787	11.7049	12.8851	4.66622	4.34187	3.48235	4.78295	4.86968	GeneID:100068108,VGNC:VGNC:50992	AFAP1L2	Actin filament-associated protein 1-like 2	GO:0005737,GO:0005829,GO:0005886,GO:0006954,GO:0007346,GO:0017124,GO:0030296,GO:0032675,GO:0032757,GO:0035591,GO:0042169,GO:0045742,GO:0045893	cytoplasm|cytosol|plasma membrane|inflammatory response|regulation of mitotic cell cycle|SH3 domain binding|protein tyrosine kinase activator activity|regulation of interleukin-6 production|positive regulation of interleukin-8 production|signaling adaptor activity|SH2 domain binding|positive regulation of epidermal growth factor receptor signaling pathway|positive regulation of transcription, DNA…
AFDN	1117.72	0.0889914	-4.31618	0.766255	-0.384103	1.59e-05	9.95e-05	2.32236	2.11473	2.14065	2.22063	2.05253	1.73459	1.54093	1.76619	1.65091	2.06829	GeneID:100054846,VGNC:VGNC:15143	AFDN	Afadin
AFF1	4049.03	0.153933	2.44073	1.29748	0.375709	0.0146575	0.0377255	5.31775	5.64599	7.54301	5.39876	5.70304	6.55945	10.0492	9.28283	7.22361	7.25187	GeneID:100062821,VGNC:VGNC:15144	AFF1	AF4/FMR2 family member 1
AFF2	37.625	0.336519	-0.937113	0.803652	-0.315356	0.3487	0.471437	0.0585697	0.0977493	0.0498339	0.109958	0.113673	0.0664558	0.0710105	0.0780499	0.095958	0.0545074	GeneID:100055437,VGNC:VGNC:15145	AFF2	AF4/FMR2 family member 2	GO:0002151,GO:0005634,GO:0006355,GO:0006397,GO:0007420,GO:0007611,GO:0008380,GO:0010468,GO:0010629,GO:0016607,GO:0035063,GO:0043484	G-quadruplex RNA binding|nucleus|regulation of transcription, DNA-templated|mRNA processing|brain development|learning or memory|RNA splicing|regulation of gene expression|negative regulation of gene expression|nuclear speck|nuclear speck organization|regulation of RNA splicing
AFF3	1938.85	0.707072	-2.38005	0.311464	-1.68286	0.0173105	0.0432045	7.79609	8.14712	3.20115	7.67817	7.0612	3.27407	0.287619	0.390158	3.3	3.95138	GeneID:100059904	AFF3	AF4/FMR2 family member 3
AFF4	15687.6	0.0821592	2.80664	1.17332	0.230592	0.00500605	0.0151977	26.7104	26.9213	25.7923	24.7525	25.7261	27.5296	35.2995	34.8282	32.3445	30.3654	GeneID:100063038,VGNC:VGNC:15146	AFF4	AF4/FMR2 family member 4
AFG1L	551.342	0.103999	3.87078	1.32185	0.402559	0.000108486	0.000547224	2.69154	2.34828	2.77505	2.37974	2.03398	3.13867	3.38334	3.25599	3.34595	3.88573	GeneID:100066538,VGNC:VGNC:15147	AFG1L	AFG1-like ATPase	GO:0005524,GO:0005737,GO:0005739,GO:0006123,GO:0007005,GO:0016887,GO:0031966,GO:0035694	ATP binding|cytoplasm|mitochondrion|mitochondrial electron transport, cytochrome c to oxygen|mitochondrion organization|ATPase activity|mitochondrial membrane|mitochondrial protein catabolic process
AFG3L2	3912.24	0.142647	1.45322	1.15452	0.207298	0.146162	0.242558	19.1106	19.2929	18.6043	19.3752	20.582	19.3169	29.4132	27.8676	21.6317	19.5084	GeneID:100058377,VGNC:VGNC:15148	AFG3L2	AFG3-like protein 2	GO:0004222,GO:0005524,GO:0005739,GO:0005743,GO:0005745,GO:0006508,GO:0006851,GO:0007409,GO:0007528,GO:0008053,GO:0008237,GO:0008270,GO:0016485,GO:0016540,GO:0021675,GO:0034982,GO:0036444,GO:0040014,GO:0042407,GO:0042552,GO:0048747,GO:0051082,GO:0051560,GO:0060013	metalloendopeptidase activity|ATP binding|mitochondrion|mitochondrial inner membrane|m-AAA complex|proteolysis|mitochondrial calcium ion transmembrane transport|axonogenesis|neuromuscular junction development|mitochondrial fusion|metallopeptidase activity|zinc ion binding|protein processing|protein autoprocessing|nerve development|mitochondrial protein processing|calcium import into the mitochond…
AFMID	308.484	0.144192	1.4758	1.15893	0.212799	0.139997	0.234577	1.33731	1.38768	1.92675	1.50913	1.35086	2.01772	1.6574	1.58944	2.0599	1.84798	GeneID:100057858,VGNC:VGNC:15150	AFMID	Kynurenine formamidase	GO:0004061,GO:0005634,GO:0005737,GO:0005829,GO:0019441,GO:0034354	arylformamidase activity|nucleus|cytoplasm|cytosol|tryptophan catabolic process to kynurenine|'de novo' NAD biosynthetic process from tryptophan
AFTPH	2277.72	0.106386	-3.58581	0.76765	-0.38148	0.000336036	0.00146401	11.8857	11.3121	8.72638	10.9741	10.5715	8.35864	8.69901	7.397	9.37186	9.43221	GeneID:100063526,VGNC:VGNC:15151	AFTPH	Aftiphilin	GO:0005634,GO:0005794,GO:0005829,GO:0015031,GO:0030121,GO:0030276,GO:0043231,GO:0046907	nucleus|Golgi apparatus|cytosol|protein transport|AP-1 adaptor complex|clathrin binding|intracellular membrane-bounded organelle|intracellular transport
AGA	929.432	0.105798	0.0334185	1.00245	0.00353561	0.973341	0.981804	10.8403	10.9441	12.0496	11.6344	12.3912	13.5136	11.3481	10.9352	14.0139	11.3072	GeneID:100060636,VGNC:VGNC:15152	AGA	N(4)-(beta-N-acetylglucosaminyl)-L-asparaginase	GO:0003948,GO:0005576,GO:0005615,GO:0005737,GO:0005764,GO:0005783,GO:0006517,GO:0008233,GO:0016787,GO:0035578,GO:0043312,GO:0043621,GO:0051604	N4-(beta-N-acetylglucosaminyl)-L-asparaginase activity|extracellular region|extracellular space|cytoplasm|lysosome|endoplasmic reticulum|protein deglycosylation|peptidase activity|hydrolase activity|azurophil granule lumen|neutrophil degranulation|protein self-association|protein maturation
AGAP1	12329.3	0.111848	-6.81683	0.589495	-0.762448	9.31e-12	2.24e-10	23.1234	24.1582	16.5931	23.3915	22.7319	13.3359	13.6719	14.0979	13.3531	13.8518	GeneID:100065931,VGNC:VGNC:15153	AGAP1	Arf-GAP with GTPase, ANK repeat and PH domain-containing protein 1	GO:0003924,GO:0005096,GO:0005525,GO:0005543,GO:0005634,GO:0005737,GO:0015031,GO:0046872	GTPase activity|GTPase activator activity|GTP binding|phospholipid binding|nucleus|cytoplasm|protein transport|metal ion binding
AGAP2	25.6453	0.589803	2.84367	3.19807	1.6772	0.00445974	0.0137776	0.0374175	0.045658	0.0312578	0.0282663	0.0562896	0.0840396	0.283151	0.19847	0.0347242	0.0621621	GeneID:100050853	Agap2	Arf-GAP with GTPase, ANK repeat and PH domain-containing protein 2	GO:0003924,GO:0005096,GO:0005525,GO:0005634,GO:0005730,GO:0005739,GO:0005829,GO:0014068,GO:0019901,GO:0030295,GO:0033601,GO:0043524,GO:0045944,GO:0046427,GO:0046872,GO:0060749,GO:2001240	GTPase activity|GTPase activator activity|GTP binding|nucleus|nucleolus|mitochondrion|cytosol|positive regulation of phosphatidylinositol 3-kinase signaling|protein kinase binding|protein kinase activator activity|positive regulation of mammary gland epithelial cell proliferation|negative regulation of neuron apoptotic process|positive regulation of transcription by RNA polymerase II|positive reg…	path:ecb04068,path:ecb04144	FoxO signaling pathway|Endocytosis
AGAP3	1977.72	0.0989432	1.93082	1.14159	0.191042	0.0535048	0.108511	3.41924	3.87888	4.2257	3.28195	3.27895	4.21468	4.53461	4.72269	3.92238	4.29582	GeneID:100064153,VGNC:VGNC:50863	AGAP3	Arf-GAP with GTPase, ANK repeat and PH domain-containing protein 3	GO:0000060,GO:0003924,GO:0005096,GO:0005525,GO:0005634,GO:0005737,GO:0007165,GO:0016020,GO:0031593,GO:0034614,GO:0043161,GO:0046872,GO:0071944	protein import into nucleus, translocation|GTPase activity|GTPase activator activity|GTP binding|nucleus|cytoplasm|signal transduction|membrane|polyubiquitin modification-dependent protein binding|cellular response to reactive oxygen species|proteasome-mediated ubiquitin-dependent protein catabolic process|metal ion binding|cell periphery
AGBL1	151.569	0.423113	0.6817	1.22132	0.288436	0.495428	0.611857	0.17518	0.12622	0.161951	0.127925	0.102486	0.134299	0.0575936	0.0918866	0.260113	0.355297	GeneID:100070057,VGNC:VGNC:15154	AGBL1	Cytosolic carboxypeptidase 4	GO:0004181,GO:0005829,GO:0008270,GO:0015631,GO:0035609,GO:0035610	metallocarboxypeptidase activity|cytosol|zinc ion binding|tubulin binding|C-terminal protein deglutamylation|protein side chain deglutamylation
AGBL2	797.064	0.144915	-2.27105	0.796027	-0.32911	0.0231439	0.0549032	5.23033	4.44464	3.45808	4.59099	5.38002	3.58421	4.16752	4.3967	3.55083	3.65656	GeneID:100051805,VGNC:VGNC:15155	AGBL2	Cytosolic carboxypeptidase 2	GO:0004181,GO:0005814,GO:0005829,GO:0008270,GO:0035610,GO:0036064	metallocarboxypeptidase activity|centriole|cytosol|zinc ion binding|protein side chain deglutamylation|ciliary basal body
AGBL3	154.16	0.318375	3.05706	1.96331	0.973291	0.0022352	0.00756885	0.221192	0.338759	0.509462	0.198127	0.166377	0.513829	0.553466	0.396669	0.726592	0.771027	GeneID:100068082	AGBL3	Cytosolic carboxypeptidase 3	GO:0004181,GO:0005829,GO:0008270,GO:0035610	metallocarboxypeptidase activity|cytosol|zinc ion binding|protein side chain deglutamylation
AGBL5	1013.55	0.0923385	0.400187	1.02594	0.0369526	0.689019	0.777319	5.10958	5.32792	4.40641	4.90561	5.69665	5.09161	5.3819	5.70448	5.51753	5.81766	GeneID:100055532,VGNC:VGNC:15156	AGBL5	Cytosolic carboxypeptidase-like protein 5	GO:0004181,GO:0005634,GO:0005829,GO:0008270,GO:0015631,GO:0030496,GO:0035608,GO:0035611,GO:0045171,GO:0051607,GO:0072686	metallocarboxypeptidase activity|nucleus|cytosol|zinc ion binding|tubulin binding|midbody|protein deglutamylation|protein branching point deglutamylation|intercellular bridge|defense response to virus|mitotic spindle
AGER	662.09	0.137165	-1.47512	0.869143	-0.202335	0.14018	0.234767	4.80606	5.173	4.05312	4.64491	4.78179	4.89346	3.63237	3.6013	4.07468	5.29123	GeneID:100051699,VGNC:VGNC:15157	AGER	Advanced glycosylation end product-specific receptor
AGFG1	10050.9	0.109147	-1.38362	0.900615	-0.151017	0.166476	0.268526	45.5412	41.8796	41.4804	42.1647	42.0537	37.2991	46.4994	46.3121	36.9449	34.6494	GeneID:100629966	AGFG1	Arf-GAP domain and FG repeat-containing protein 1	GO:0001675,GO:0003677,GO:0003723,GO:0005096,GO:0005643,GO:0005829,GO:0006406,GO:0007275,GO:0007289,GO:0031410,GO:0042995,GO:0043025,GO:0043231,GO:0045109,GO:0046872,GO:0061024	acrosome assembly|DNA binding|RNA binding|GTPase activator activity|nuclear pore|cytosol|mRNA export from nucleus|multicellular organism development|spermatid nucleus differentiation|cytoplasmic vesicle|cell projection|neuronal cell body|intracellular membrane-bounded organelle|intermediate filament organization|metal ion binding|membrane organization
AGFG2	769.854	0.129367	0.328608	1.0299	0.0425109	0.742452	0.818988	4.76983	4.66823	4.7539	4.9806	4.79256	4.58951	6.13797	6.11801	4.42718	4.6696	GeneID:100068998,VGNC:VGNC:15158	AGFG2	Arf-GAP domain and FG repeat-containing protein 2	GO:0005096,GO:0016020,GO:0046872	GTPase activator activity|membrane|metal ion binding
AGGF1	2401.57	0.0684517	1.51639	1.0746	0.103799	0.129421	0.220587	5.70683	5.59484	6.18081	5.25986	5.73398	6.2248	6.13684	5.93253	7.07149	6.87087	GeneID:100073274,VGNC:VGNC:15159	AGGF1	Angiogenic factor with G patch and FHA domains 1	GO:0001525,GO:0001570,GO:0001938,GO:0003676,GO:0005576,GO:0005737,GO:0007155,GO:0045766,GO:0048471	angiogenesis|vasculogenesis|positive regulation of endothelial cell proliferation|nucleic acid binding|extracellular region|cytoplasm|cell adhesion|positive regulation of angiogenesis|perinuclear region of cytoplasm
AGK	1843.73	0.0615825	-1.29987	0.946025	-0.0800491	0.193646	0.301719	10.4799	9.45866	9.52306	9.54015	8.95779	9.81758	9.62339	8.85727	9.67037	9.76196	GeneID:100064603,VGNC:VGNC:15160	AGK	Acylglycerol kinase, mitochondrial	GO:0001729,GO:0003951,GO:0004143,GO:0005524,GO:0005743,GO:0005758,GO:0031305,GO:0042721,GO:0045039,GO:0046486,GO:0046513,GO:0047620	ceramide kinase activity|NAD+ kinase activity|diacylglycerol kinase activity|ATP binding|mitochondrial inner membrane|mitochondrial intermembrane space|integral component of mitochondrial inner membrane|TIM22 mitochondrial import inner membrane insertion complex|protein import into mitochondrial inner membrane|glycerolipid metabolic process|ceramide biosynthetic process|acylglycerol kinase activi…
AGL	2481.66	0.11369	-4.69199	0.690908	-0.533434	2.71e-06	2.04e-05	7.25681	6.45	5.16344	6.3648	6.48219	4.20944	5.08829	4.94284	4.69024	4.12094	GeneID:100050695,VGNC:VGNC:15161	AGL	Glycogen debranching enzyme	GO:0004134,GO:0004135,GO:0005737,GO:0005978,GO:0005980,GO:0102500	4-alpha-glucanotransferase activity|amylo-alpha-1,6-glucosidase activity|cytoplasm|glycogen biosynthetic process|glycogen catabolic process|beta-maltose 4-alpha-glucanotransferase activity
AGMAT	105.081	0.236177	3.85267	1.87893	0.909913	0.000116836	0.000583071	0.175092	0.145854	0.284863	0.240904	0.153052	0.476549	0.327523	0.410313	0.364638	0.399963	GeneID:100054283,VGNC:VGNC:15162	AGMAT	Agmatinase, mitochondrial	GO:0005739,GO:0008295,GO:0008783,GO:0033388,GO:0046872,GO:0097055	mitochondrion|spermidine biosynthetic process|agmatinase activity|putrescine biosynthetic process from arginine|metal ion binding|agmatine biosynthetic process
AGO1	6065.26	0.0748153	-1.35568	0.932111	-0.101426	0.1752	0.278912	12.583	12.245	12.5921	12.6003	12.8717	13.1005	11.1801	11.0631	13.4322	12.9963	GeneID:100055148,VGNC:VGNC:50644	AGO1	Protein argonaute-1	GO:0000932,GO:0000956,GO:0000978,GO:0000993,GO:0001047,GO:0003723,GO:0003725,GO:0003727,GO:0005634,GO:0005654,GO:0005737,GO:0005829,GO:0005844,GO:0007223,GO:0010501,GO:0010586,GO:0010628,GO:0010629,GO:0016442,GO:0016525,GO:0031054,GO:0035068,GO:0035194,GO:0035196,GO:0035198,GO:0035278,GO:0035280,GO:0045652,GO:0045944,GO:0060964,GO:0070578,GO:0090502,GO:1901224,GO:1990904	P-body|nuclear-transcribed mRNA catabolic process|RNA polymerase II proximal promoter sequence-specific DNA binding|RNA polymerase II complex binding|core promoter binding|RNA binding|double-stranded RNA binding|single-stranded RNA binding|nucleus|nucleoplasm|cytoplasm|cytosol|polysome|Wnt signaling pathway, calcium modulating pathway|RNA secondary structure unwinding|miRNA metabolic process|posi…
AGO2	29718	0.108301	-0.304775	0.977381	-0.0330075	0.760538	0.831963	35.379	34.0629	37.2316	35.3916	36.5097	38.0647	30.8649	30.5883	43.2511	41.3104	GeneID:100069541,VGNC:VGNC:15164	AGO2	Protein argonaute-2	GO:0000340,GO:0000932,GO:0000993,GO:0001047,GO:0003723,GO:0003725,GO:0003727,GO:0003743,GO:0004521,GO:0005634,GO:0005654,GO:0005737,GO:0005829,GO:0005844,GO:0005845,GO:0006412,GO:0007223,GO:0008022,GO:0009791,GO:0010501,GO:0010586,GO:0010628,GO:0010629,GO:0016020,GO:0016442,GO:0030054,GO:0030422,GO:0030425,GO:0031047,GO:0031054,GO:0035068,GO:0035087,GO:0035194,GO:0035196,GO:0035197,GO:0035198,GO:…	RNA 7-methylguanosine cap binding|P-body|RNA polymerase II complex binding|core promoter binding|RNA binding|double-stranded RNA binding|single-stranded RNA binding|translation initiation factor activity|endoribonuclease activity|nucleus|nucleoplasm|cytoplasm|cytosol|polysome|mRNA cap binding complex|translation|Wnt signaling pathway, calcium modulating pathway|protein C-terminus binding|post-emb…
AGO3	4836	0.0697187	4.69624	1.25476	0.327416	2.65e-06	2.01e-05	4.97454	4.8283	4.66056	4.23495	4.23412	5.44741	6.53459	5.84948	6.15841	6.27538	GeneID:100069387	AGO3	Protein argonaute-3	GO:0000794,GO:0000932,GO:0003723,GO:0003725,GO:0003727,GO:0004521,GO:0005654,GO:0005737,GO:0005829,GO:0006402,GO:0007223,GO:0010501,GO:0010628,GO:0010629,GO:0016020,GO:0016442,GO:0031054,GO:0035068,GO:0035194,GO:0035196,GO:0035198,GO:0035278,GO:0035280,GO:0036464,GO:0045652,GO:0046872,GO:0070578,GO:0072091,GO:0090624,GO:1901224	condensed nuclear chromosome|P-body|RNA binding|double-stranded RNA binding|single-stranded RNA binding|endoribonuclease activity|nucleoplasm|cytoplasm|cytosol|mRNA catabolic process|Wnt signaling pathway, calcium modulating pathway|RNA secondary structure unwinding|positive regulation of gene expression|negative regulation of gene expression|membrane|RISC complex|pre-miRNA processing|micro-ribon…
AGO4	1358.43	0.230858	3.56268	1.76844	0.822476	0.000367083	0.00157603	2.54042	2.86141	2.54481	2.52359	2.46482	3.44006	6.71013	6.85327	3.64484	3.3489	GeneID:100055196,VGNC:VGNC:50645	AGO4	Protein argonaute-4	GO:0000932,GO:0003725,GO:0003727,GO:0005654,GO:0005737,GO:0005829,GO:0006402,GO:0007130,GO:0007140,GO:0007223,GO:0008584,GO:0010501,GO:0010586,GO:0010628,GO:0010629,GO:0016020,GO:0016442,GO:0016604,GO:0022604,GO:0031054,GO:0035068,GO:0035194,GO:0035196,GO:0035198,GO:0035278,GO:0035280,GO:0043066,GO:0045652,GO:0070578	P-body|double-stranded RNA binding|single-stranded RNA binding|nucleoplasm|cytoplasm|cytosol|mRNA catabolic process|synaptonemal complex assembly|male meiotic nuclear division|Wnt signaling pathway, calcium modulating pathway|male gonad development|RNA secondary structure unwinding|miRNA metabolic process|positive regulation of gene expression|negative regulation of gene expression|membrane|RISC …
AGPAT1	3437.28	0.0765054	-5.57452	0.744075	-0.426481	2.48e-08	3.01e-07	14.3195	14.8296	12.9922	14.2673	13.1067	10.5905	11.632	11.4873	10.1705	10.5154	GeneID:100059501,VGNC:VGNC:15165	AGPAT1	1-acyl-sn-glycerol-3-phosphate acyltransferase alpha	GO:0001819,GO:0001961,GO:0003841,GO:0005783,GO:0005789,GO:0006644,GO:0006654,GO:0016020,GO:0016021,GO:0016024,GO:0031325	positive regulation of cytokine production|positive regulation of cytokine-mediated signaling pathway|1-acylglycerol-3-phosphate O-acyltransferase activity|endoplasmic reticulum|endoplasmic reticulum membrane|phospholipid metabolic process|phosphatidic acid biosynthetic process|membrane|integral component of membrane|CDP-diacylglycerol biosynthetic process|positive regulation of cellular metaboli…
AGPAT2	419.279	0.172375	1.66755	1.22048	0.287445	0.0954041	0.173741	2.8237	2.97617	4.69976	3.51186	2.8624	4.44446	4.80098	4.52797	3.54214	4.32505	GeneID:100068797	AGPAT2	1-acyl-sn-glycerol-3-phosphate acyltransferase beta	GO:0001819,GO:0001961,GO:0003841,GO:0005783,GO:0005789,GO:0005886,GO:0006644,GO:0006654,GO:0008544,GO:0016021,GO:0016024,GO:0035579,GO:0042493,GO:0043312	positive regulation of cytokine production|positive regulation of cytokine-mediated signaling pathway|1-acylglycerol-3-phosphate O-acyltransferase activity|endoplasmic reticulum|endoplasmic reticulum membrane|plasma membrane|phospholipid metabolic process|phosphatidic acid biosynthetic process|epidermis development|integral component of membrane|CDP-diacylglycerol biosynthetic process|specific gr…	path:ecb00561,path:ecb00564,path:ecb04072,path:ecb04975	Glycerolipid metabolism|Glycerophospholipid metabolism|Phospholipase D signaling pathway|Fat digestion and absorption
AGPAT3	6490.38	0.137436	1.12134	1.11274	0.154112	0.262143	0.3803	12.0775	11.891	14.1784	12.6175	12.4175	13.5503	18.0977	17.2506	12.7124	12.2477	GeneID:100057170,VGNC:VGNC:15166	AGPAT3	1-acyl-sn-glycerol-3-phosphate acyltransferase gamma	GO:0000139,GO:0003841,GO:0005635,GO:0005783,GO:0005789,GO:0005886,GO:0006654,GO:0008654,GO:0016020,GO:0016021,GO:0016024,GO:0016746	Golgi membrane|1-acylglycerol-3-phosphate O-acyltransferase activity|nuclear envelope|endoplasmic reticulum|endoplasmic reticulum membrane|plasma membrane|phosphatidic acid biosynthetic process|phospholipid biosynthetic process|membrane|integral component of membrane|CDP-diacylglycerol biosynthetic process|transferase activity, transferring acyl groups
AGPAT4	304.742	0.205231	0.31679	1.0461	0.0650153	0.751403	0.82551	1.22759	1.33587	2.2561	1.36442	1.19523	1.4998	1.48726	1.42041	1.57451	2.15342	GeneID:100050454,VGNC:VGNC:15167	AGPAT4	1-acyl-sn-glycerol-3-phosphate acyltransferase delta	GO:0003841,GO:0016021,GO:0016024,GO:0016746	1-acylglycerol-3-phosphate O-acyltransferase activity|integral component of membrane|CDP-diacylglycerol biosynthetic process|transferase activity, transferring acyl groups
AGPAT5	2191	0.0629141	2.69679	1.1248	0.169666	0.0070011	0.0202055	7.86268	7.86546	7.97609	7.79622	7.58584	8.36218	9.64685	9.85257	9.33217	9.07552	GeneID:100063996	AGPAT5	1-acyl-sn-glycerol-3-phosphate acyltransferase epsilon	GO:0002244,GO:0003841,GO:0005635,GO:0005739,GO:0005741,GO:0005789,GO:0006639,GO:0006654,GO:0008654,GO:0016021,GO:0016024,GO:0016746	hematopoietic progenitor cell differentiation|1-acylglycerol-3-phosphate O-acyltransferase activity|nuclear envelope|mitochondrion|mitochondrial outer membrane|endoplasmic reticulum membrane|acylglycerol metabolic process|phosphatidic acid biosynthetic process|phospholipid biosynthetic process|integral component of membrane|CDP-diacylglycerol biosynthetic process|transferase activity, transferrin…	path:ecb00561,path:ecb00564,path:ecb04072	Glycerolipid metabolism|Glycerophospholipid metabolism|Phospholipase D signaling pathway
AGPS	3166.98	0.0516539	-1.78255	0.938172	-0.0920756	0.0746599	0.142553	8.1554	7.3242	7.44605	7.14056	7.08648	7.35437	7.00703	7.13039	7.6802	7.50555	GeneID:100053590,VGNC:VGNC:15168	AGPS	Alkyldihydroxyacetonephosphate synthase, peroxisomal	GO:0005730,GO:0005739,GO:0005777,GO:0005778,GO:0005782,GO:0005829,GO:0006625,GO:0008609,GO:0008610,GO:0008611,GO:0016020,GO:0016491,GO:0071949	nucleolus|mitochondrion|peroxisome|peroxisomal membrane|peroxisomal matrix|cytosol|protein targeting to peroxisome|alkylglycerone-phosphate synthase activity|lipid biosynthetic process|ether lipid biosynthetic process|membrane|oxidoreductase activity|FAD binding
AGR2	3.07182	1.57207	2.85315	22.399	4.48536	0.00432881	0.0134421	0	0.0194228	0	0	0	0	0.0757896	0.2561	0.183824	0.0925524	GeneID:100053075,VGNC:VGNC:15169	AGR2	Anterior gradient protein 2 homolog	GO:0002162,GO:0005154,GO:0005615,GO:0005783,GO:0010628,GO:0010811,GO:0042803,GO:0045742,GO:0048546,GO:0048639,GO:0060480,GO:0060548,GO:0070254,GO:1903078,GO:1903896,GO:1903899	dystroglycan binding|epidermal growth factor receptor binding|extracellular space|endoplasmic reticulum|positive regulation of gene expression|positive regulation of cell-substrate adhesion|protein homodimerization activity|positive regulation of epidermal growth factor receptor signaling pathway|digestive tract morphogenesis|positive regulation of developmental growth|lung goblet cell differenti…
AGRN	9546.99	0.134537	3.35228	1.36699	0.451006	0.0008015	0.00312637	15.991	16.4639	23.2392	17.0346	16.9178	25.1003	27.3438	28.9658	20.936	26.4573	GeneID:100066334	AGRN	Agrin			path:ecb04512	ECM-receptor interaction
AGRP	6.35313	0.831959	-0.0459483	0.973851	-0.0382271	0.963351	0.974635	0.0185252	0.0106567	0.00680925	0.0523394	0.0238432	0.0256303	0.00693057	0.0180146	0.0588341	0.00846344	GeneID:100066082,VGNC:VGNC:15171	AGRP	Agouti-related protein
AGT	7.98798	1.44734	0.578574	1.78682	0.837395	0.562877	0.670666	0.0107566	0.020626	0.266881	0	0	0.127562	0	0.0523009	0.158609	0.221143	GeneID:100065526,VGNC:VGNC:50569	AGT	Angiotensinogen	GO:0003081,GO:0005615,GO:0042310	regulation of systemic arterial blood pressure by renin-angiotensin|extracellular space|vasoconstriction
AGTPBP1	1547.43	0.0716141	-1.06498	0.948508	-0.0762676	0.286885	0.407376	5.38281	4.77561	4.57142	4.37907	4.72354	4.4293	4.59121	4.67286	5.21187	4.88971	GeneID:100061665,VGNC:VGNC:15172	AGTPBP1	Cytosolic carboxypeptidase 1	GO:0001754,GO:0004181,GO:0005634,GO:0005730,GO:0005737,GO:0005739,GO:0005829,GO:0007005,GO:0008270,GO:0015631,GO:0021702,GO:0021772,GO:0035609,GO:0035610,GO:0043231,GO:0050905	eye photoreceptor cell differentiation|metallocarboxypeptidase activity|nucleus|nucleolus|cytoplasm|mitochondrion|cytosol|mitochondrion organization|zinc ion binding|tubulin binding|cerebellar Purkinje cell differentiation|olfactory bulb development|C-terminal protein deglutamylation|protein side chain deglutamylation|intracellular membrane-bounded organelle|neuromuscular process
AGTR1	159.257	0.579867	-1.15032	0.629801	-0.667032	0.250012	0.367256	1.42612	1.40001	0.971892	1.26445	1.30481	1.29471	0.197842	0.0862612	1.45504	1.21579	GeneID:100059005,VGNC:VGNC:15173	AGTR1	Type-1 angiotensin II receptor	GO:0004945,GO:0005886,GO:0016021,GO:0019229	angiotensin type II receptor activity|plasma membrane|integral component of membrane|regulation of vasoconstriction
AGTR2	29.516	0.824165	0.113347	1.06689	0.093417	0.909755	0.939716	0.135329	0.0648736	0.146966	0.332252	0.152688	0.291791	0.00575326	0.0299089	0.439558	0.182669	GeneID:100053878,VGNC:VGNC:15174	AGTR2	Type-2 angiotensin II receptor	GO:0001974,GO:0001991,GO:0002018,GO:0002033,GO:0002035,GO:0004945,GO:0005576,GO:0005886,GO:0005887,GO:0006883,GO:0006954,GO:0007166,GO:0007186,GO:0007199,GO:0007263,GO:0007420,GO:0008134,GO:0008217,GO:0008284,GO:0010459,GO:0010700,GO:0017046,GO:0021695,GO:0030308,GO:0032304,GO:0032516,GO:0035556,GO:0035566,GO:0035640,GO:0035815,GO:0035932,GO:0042306,GO:0042311,GO:0042416,GO:0043537,GO:0045429,GO:…	blood vessel remodeling|regulation of systemic arterial blood pressure by circulatory renin-angiotensin|renin-angiotensin regulation of aldosterone production|angiotensin-mediated vasodilation involved in regulation of systemic arterial blood pressure|brain renin-angiotensin system|angiotensin type II receptor activity|extracellular region|plasma membrane|integral component of plasma membrane|cel…
AGTRAP	1002.16	0.216679	0.684329	1.10825	0.14828	0.493767	0.610342	12.6306	13.7655	14.8773	14.7638	12.164	13.2835	20.6627	22.4765	11.4473	11.4242	GeneID:100051052,VGNC:VGNC:15175	AGTRAP	Type-1 angiotensin II receptor-associated protein
AHCTF1	8010.21	0.107039	-4.33678	0.724871	-0.464205	1.45e-05	9.17e-05	20.0318	17.2471	17.1543	17.016	16.4433	13.7243	11.6412	11.095	15.2401	15.421	GeneID:100054592,VGNC:VGNC:15177	AHCTF1	Protein ELYS	GO:0000777,GO:0000981,GO:0003677,GO:0005634,GO:0005643,GO:0005654,GO:0005829,GO:0007049,GO:0015031,GO:0016363,GO:0031965,GO:0032465,GO:0051028,GO:0051292,GO:0051301,GO:0070062	condensed chromosome kinetochore|DNA-binding transcription factor activity, RNA polymerase II-specific|DNA binding|nucleus|nuclear pore|nucleoplasm|cytosol|cell cycle|protein transport|nuclear matrix|nuclear membrane|regulation of cytokinesis|mRNA transport|nuclear pore complex assembly|cell division|extracellular exosome
AHCY	7242.13	0.0908377	-4.66594	0.745436	-0.423843	3.07e-06	2.29e-05	56.3669	55.7325	57.2418	59.2637	57.6996	51.3333	39.3029	41.1451	44.0898	48.9202	GeneID:100069299	AHCY	Adenosylhomocysteinase	GO:0004013,GO:0006730,GO:0019510,GO:0042470,GO:0051287	adenosylhomocysteinase activity|one-carbon metabolic process|S-adenosylhomocysteine catabolic process|melanosome|NAD binding	path:ecb00270	Cysteine and methionine metabolism
AHCYL1	9120.06	0.0744361	2.29421	1.12566	0.170772	0.0217782	0.0523388	35.1618	33.4074	39.5481	34.3373	35.6403	41.3167	44.8887	44.1412	40.5227	39.9715	GeneID:100058372,VGNC:VGNC:15178	AHCYL1	S-adenosylhomocysteine hydrolase-like protein 1	GO:0003723,GO:0005737,GO:0005789,GO:0005829,GO:0006378,GO:0006611,GO:0006730,GO:0010765,GO:0016324,GO:0031440,GO:0032412,GO:0038166,GO:0042045,GO:0042802,GO:0044070,GO:0051592,GO:0070062,GO:1903779	RNA binding|cytoplasm|endoplasmic reticulum membrane|cytosol|mRNA polyadenylation|protein export from nucleus|one-carbon metabolic process|positive regulation of sodium ion transport|apical plasma membrane|regulation of mRNA 3'-end processing|regulation of ion transmembrane transporter activity|angiotensin-activated signaling pathway|epithelial fluid transport|identical protein binding|regulation…
AHCYL2	982.415	0.155829	4.6121	1.64569	0.718697	3.99e-06	2.88e-05	2.18439	2.07396	2.31908	2.05937	2.11681	3.05092	4.68112	4.54887	3.04464	3.25964	GeneID:100071835,VGNC:VGNC:15179	AHCYL2	Putative adenosylhomocysteinase 3	GO:0004013,GO:0005783,GO:0006730	adenosylhomocysteinase activity|endoplasmic reticulum|one-carbon metabolic process
AHDC1	11019.2	0.0590128	-2.66395	0.896759	-0.157207	0.00772288	0.0219168	21.284	22.4669	21.9432	23.1117	22.6125	20.0609	20.9551	20.4649	20.8169	23.0086	GeneID:100056837,VGNC:VGNC:50646	AHDC1	AT-hook DNA-binding motif-containing protein 1	GO:0003677	DNA binding
AHI1	902.065	0.143049	0.968758	1.10082	0.13858	0.332666	0.455536	2.26805	2.02146	1.74919	1.7956	1.9493	1.94943	2.73404	2.63181	2.13206	1.85849	GeneID:100073172	AHI1	Jouberin	GO:0001738,GO:0001947,GO:0002092,GO:0005813,GO:0005814,GO:0005829,GO:0005911,GO:0005912,GO:0005929,GO:0007169,GO:0007417,GO:0010842,GO:0016192,GO:0030862,GO:0030902,GO:0034613,GO:0035844,GO:0035845,GO:0036038,GO:0036064,GO:0039008,GO:0039023,GO:0042802,GO:0043066,GO:0045944,GO:0050795,GO:0060271,GO:0065001,GO:0070121,GO:0070986,GO:0071599,GO:0097711,GO:0097730	morphogenesis of a polarized epithelium|heart looping|positive regulation of receptor internalization|centrosome|centriole|cytosol|cell-cell junction|adherens junction|cilium|transmembrane receptor protein tyrosine kinase signaling pathway|central nervous system development|retina layer formation|vesicle-mediated transport|positive regulation of polarized epithelial cell differentiation|hindbrain…
AHNAK	143471	0.228292	2.52543	1.49126	0.576535	0.0115558	0.0308942	89.3643	89.0505	120.231	105.857	108.17	117.813	222.783	225.758	114.773	122.107	GeneID:100063459	AHNAK	Neuroblast differentiation-associated protein AHNAK	GO:0003723,GO:0005634,GO:0005737,GO:0005765,GO:0005829,GO:0005886,GO:0005925,GO:0015629,GO:0016020,GO:0030315,GO:0031982,GO:0042383,GO:0043034,GO:0043484,GO:0044291,GO:0044548,GO:0045296,GO:0051259,GO:0070062,GO:0097493,GO:1901385	RNA binding|nucleus|cytoplasm|lysosomal membrane|cytosol|plasma membrane|focal adhesion|actin cytoskeleton|membrane|T-tubule|vesicle|sarcolemma|costamere|regulation of RNA splicing|cell-cell contact zone|S100 protein binding|cadherin binding|protein complex oligomerization|extracellular exosome|structural molecule activity conferring elasticity|regulation of voltage-gated calcium channel activity
AHNAK2	5638.71	0.219504	-3.8365	0.557821	-0.842125	0.000124802	0.000616906	8.7097	10.4408	5.7011	12.6537	12.0504	6.84372	4.96006	4.59589	5.95806	6.88719	GeneID:100146176	AHNAK2	Protein AHNAK2	GO:0005634,GO:0005737,GO:0005829,GO:0005886,GO:0030018,GO:0030315,GO:0030659,GO:0042383,GO:0043034,GO:0043484	nucleus|cytoplasm|cytosol|plasma membrane|Z disc|T-tubule|cytoplasmic vesicle membrane|sarcolemma|costamere|regulation of RNA splicing
AHR	328.554	0.263408	-2.91505	0.587293	-0.767847	0.00355629	0.0113166	1.31391	1.48989	1.49655	1.04599	1.08266	1.09647	0.488519	0.451137	0.912577	1.02639	GeneID:100066186	AHR	Aryl hydrocarbon receptor	GO:0004874,GO:0005634,GO:0005737,GO:0006805,GO:0007049,GO:0032922,GO:0034751,GO:0045892,GO:0045893,GO:0046983,GO:0070888	aryl hydrocarbon receptor activity|nucleus|cytoplasm|xenobiotic metabolic process|cell cycle|circadian regulation of gene expression|aryl hydrocarbon receptor complex|negative regulation of transcription, DNA-templated|positive regulation of transcription, DNA-templated|protein dimerization activity|E-box binding	path:ecb04659,path:ecb04934	Th17 cell differentiation|Cushing syndrome
AHRR	260.181	0.233448	-4.428	0.488453	-1.03371	9.51e-06	6.27e-05	1.80555	2.13354	1.10145	1.73571	1.66455	1.14456	0.624397	0.649198	0.866215	1.06288	GeneID:100057633,VGNC:VGNC:15180	AHRR	Aryl hydrocarbon receptor repressor	GO:0000122,GO:0000981,GO:0003677,GO:0005654,GO:0005829,GO:0006805,GO:0009410,GO:0046983	negative regulation of transcription by RNA polymerase II|DNA-binding transcription factor activity, RNA polymerase II-specific|DNA binding|nucleoplasm|cytosol|xenobiotic metabolic process|response to xenobiotic stimulus|protein dimerization activity
AHSA1	3650.58	0.0791548	0.807694	1.04531	0.0639328	0.419267	0.540796	42.8426	43.9444	49.1557	39.7311	40.7272	42.8901	51.2054	49.4171	48.0332	46.3261	GeneID:100052370,VGNC:VGNC:15181	AHSA1	Activator of 90 kDa heat shock protein ATPase homolog 1	GO:0001671,GO:0005783,GO:0005829,GO:0032781,GO:0045296,GO:0051087,GO:0051879,GO:0070062	ATPase activator activity|endoplasmic reticulum|cytosol|positive regulation of ATPase activity|cadherin binding|chaperone binding|Hsp90 protein binding|extracellular exosome
AHSA2	349.324	0.194921	4.83579	1.92198	0.942596	1.33e-06	1.08e-05	1.7875	2.06532	3.21774	1.47013	1.95512	3.77755	4.64683	4.22525	4.23169	4.30306	GeneID:100064970	Ahsa2	Activator of 90 kDa heat shock protein ATPase homolog 2	GO:0001671,GO:0051087	ATPase activator activity|chaperone binding
AHSP	2.5943	1.59874	0.197501	1.24466	0.315753	0.843436	0.89256	0.156637	0.0600704	0.0287872	0.104129	0	0	0.263701	0.182783	0	0	GeneID:100630155,VGNC:VGNC:15183	AHSP	Alpha-hemoglobin-stabilizing protein	GO:0005737,GO:0006457,GO:0030218,GO:0030492,GO:0050821	cytoplasm|protein folding|erythrocyte differentiation|hemoglobin binding|protein stabilization
AICDA	1.1809	2.27051	1.34094	8.25133	3.04463	0.179939	0.284653	0	0	0	0.00935229	0	0.0222446	0	0.0875555	0	0.0128545	GeneID:100061137,VGNC:VGNC:15184	AICDA	Single-stranded DNA cytosine deaminase	GO:0000932,GO:0003723,GO:0004126,GO:0005634,GO:0005737,GO:0006397,GO:0008270,GO:0009972,GO:0010529,GO:0016446,GO:0016554,GO:0045869,GO:0051607,GO:0070383,GO:0080111,GO:0090310	P-body|RNA binding|cytidine deaminase activity|nucleus|cytoplasm|mRNA processing|zinc ion binding|cytidine deamination|negative regulation of transposition|somatic hypermutation of immunoglobulin genes|cytidine to uridine editing|negative regulation of single stranded viral RNA replication via double stranded DNA intermediate|defense response to virus|DNA cytosine deamination|DNA demethylation|ne…
AIDA	1713.88	0.103823	3.52032	1.28832	0.36549	0.000431027	0.00181449	9.74642	8.44591	9.55005	9.86595	8.63936	11.1647	13.5104	14.1538	12.8362	11.0138	GeneID:100053366	AIDA	Axin interactor, dorsalization-associated protein	GO:0005737,GO:0009953,GO:0019904,GO:0043496,GO:0043508,GO:0046329	cytoplasm|dorsal/ventral pattern formation|protein domain specific binding|regulation of protein homodimerization activity|negative regulation of JUN kinase activity|negative regulation of JNK cascade
AIF1	5.75086	1.49739	2.09677	8.8132	3.13967	0.0360143	0.0785433	0	0	0.0240375	0	0.120242	0.361913	0.122329	0.0763127	0	0.80668	GeneID:100050158,VGNC:VGNC:15185	AIF1	Allograft inflammatory factor 1	GO:0001774,GO:0001891,GO:0001934,GO:0005509,GO:0005634,GO:0005737,GO:0005829,GO:0005884,GO:0006911,GO:0006954,GO:0010629,GO:0014739,GO:0016601,GO:0021549,GO:0030027,GO:0030041,GO:0031668,GO:0032587,GO:0032870,GO:0042102,GO:0042995,GO:0043066,GO:0043204,GO:0045429,GO:0048471,GO:0048661,GO:0048662,GO:0048678,GO:0051015,GO:0051017,GO:0051384,GO:0051602,GO:0071315,GO:0071346,GO:0071447,GO:0071672,GO:…	microglial cell activation|phagocytic cup|positive regulation of protein phosphorylation|calcium ion binding|nucleus|cytoplasm|cytosol|actin filament|phagocytosis, engulfment|inflammatory response|negative regulation of gene expression|positive regulation of muscle hyperplasia|Rac protein signal transduction|cerebellum development|lamellipodium|actin filament polymerization|cellular response to e…
AIF1L	450.341	0.340783	2.93289	1.99928	0.999479	0.00335823	0.010751	1.07485	1.17226	1.24839	1.20528	1.03223	1.61108	3.85301	3.8584	1.65423	1.02228	GeneID:100069645	Aif1l	Allograft inflammatory factor 1-like	GO:0005509,GO:0005737,GO:0005884,GO:0005925,GO:0015629,GO:0032587,GO:0032991,GO:0042995,GO:0051015,GO:0051017,GO:0097178	calcium ion binding|cytoplasm|actin filament|focal adhesion|actin cytoskeleton|ruffle membrane|protein-containing complex|cell projection|actin filament binding|actin filament bundle assembly|ruffle assembly
AIFM1	1746.53	0.170059	-0.10243	0.987999	-0.0174192	0.918415	0.945125	13.8007	13.3359	11.3743	13.1801	13.5452	11.0644	17.0381	17.3746	11.1823	11.0649	GeneID:100054546,VGNC:VGNC:15186	AIFM1	Apoptosis-inducing factor 1, mitochondrial
AIFM2	597.597	0.187846	3.17439	1.51183	0.596294	0.00150153	0.00538091	1.92962	2.16777	3.69368	2.38965	1.98036	3.63954	4.26941	4.11673	3.35272	3.94386	GeneID:100063387,VGNC:VGNC:15187	AIFM2	Apoptosis-inducing factor 2	GO:0003677,GO:0004174,GO:0005737,GO:0005739,GO:0005741,GO:0005811,GO:0005829,GO:0008637,GO:0016021,GO:0043065,GO:0050660	DNA binding|electron-transferring-flavoprotein dehydrogenase activity|cytoplasm|mitochondrion|mitochondrial outer membrane|lipid droplet|cytosol|apoptotic mitochondrial changes|integral component of membrane|positive regulation of apoptotic process|flavin adenine dinucleotide binding
AIFM3	103.496	0.285498	1.90893	1.45902	0.544996	0.0562706	0.112991	0.471691	0.373895	0.283275	0.225301	0.150238	0.381724	0.514116	0.516478	0.438121	0.441175	GeneID:100056937	AIFM3	Apoptosis-inducing factor 3	GO:0005739,GO:0005743,GO:0005783,GO:0005829,GO:0016491,GO:0046872,GO:0050660,GO:0051537,GO:0097194	mitochondrion|mitochondrial inner membrane|endoplasmic reticulum|cytosol|oxidoreductase activity|metal ion binding|flavin adenine dinucleotide binding|2 iron, 2 sulfur cluster binding|execution phase of apoptosis
AIG1	5066.39	0.133555	-0.85755	0.923683	-0.11453	0.391141	0.513323	4.14305	3.9981	3.7439	3.68684	3.88275	3.71239	3.05297	2.9773	4.51075	4.70904	GeneID:100067266	AIG1	Androgen-induced gene 1 protein	GO:0012505,GO:0016020,GO:0016021,GO:0016787,GO:0042758	endomembrane system|membrane|integral component of membrane|hydrolase activity|long-chain fatty acid catabolic process
AIM2	2.66936	1.67414	0.318045	1.44638	0.53245	0.750451	0.82495	0.0170844	0.0131038	0	0.00283934	0.00314126	0	0.0383493	0	0.0155024	0	GeneID:100057148	AIM2	Interferon-inducible protein AIM2	GO:0002218,GO:0002230,GO:0003690,GO:0005654,GO:0005737,GO:0005739,GO:0005829,GO:0006915,GO:0006954,GO:0006955,GO:0032088,GO:0032461,GO:0032731,GO:0033209,GO:0035458,GO:0035690,GO:0042802,GO:0045087,GO:0050702,GO:0050718,GO:0051092,GO:0070269,GO:0097169,GO:2001056	activation of innate immune response|positive regulation of defense response to virus by host|double-stranded DNA binding|nucleoplasm|cytoplasm|mitochondrion|cytosol|apoptotic process|inflammatory response|immune response|negative regulation of NF-kappaB transcription factor activity|positive regulation of protein oligomerization|positive regulation of interleukin-1 beta production|tumor necrosis…	path:ecb04621,path:ecb04623	NOD-like receptor signaling pathway|Cytosolic DNA-sensing pathway
AIMP1	2414.58	0.0872191	-1.56983	0.909459	-0.136919	0.116454	0.203341	24.9897	25.0132	21.8153	25.1598	23.7459	20.2901	24.0271	25.4771	23.8434	21.966	GeneID:100073027,VGNC:VGNC:15188	AIMP1	Aminoacyl tRNA synthase complex-interacting multifunctional protein 1	GO:0000049,GO:0001525,GO:0001937,GO:0005125,GO:0005615,GO:0005634,GO:0005783,GO:0005794,GO:0005829,GO:0006418,GO:0006915,GO:0006935,GO:0006954,GO:0007155,GO:0007165,GO:0007267,GO:0009611,GO:0009986,GO:0016020,GO:0017101,GO:0017102,GO:0042803,GO:0050900,GO:0051020,GO:0051607,GO:0070094	tRNA binding|angiogenesis|negative regulation of endothelial cell proliferation|cytokine activity|extracellular space|nucleus|endoplasmic reticulum|Golgi apparatus|cytosol|tRNA aminoacylation for protein translation|apoptotic process|chemotaxis|inflammatory response|cell adhesion|signal transduction|cell-cell signaling|response to wounding|cell surface|membrane|aminoacyl-tRNA synthetase multienzy…
AIMP2	1791.79	0.147546	-0.827843	0.918821	-0.122145	0.40776	0.529481	18.212	16.7243	24.4253	16.5041	15.6789	15.7608	20.3674	20.0907	16.4163	15.6416	GeneID:100059133,VGNC:VGNC:15189	AIMP2	Aminoacyl tRNA synthase complex-interacting multifunctional protein 2	GO:0005634,GO:0005829,GO:0006418,GO:0006915,GO:0008285,GO:0016020,GO:0017101,GO:0031398,GO:0032947,GO:0060510,GO:0065003,GO:1901216,GO:1903632	nucleus|cytosol|tRNA aminoacylation for protein translation|apoptotic process|negative regulation of cell proliferation|membrane|aminoacyl-tRNA synthetase multienzyme complex|positive regulation of protein ubiquitination|protein-containing complex scaffold activity|type II pneumocyte differentiation|protein-containing complex assembly|positive regulation of neuron death|positive regulation of ami…
AIP	1954.39	0.0676213	-8.81457	0.661561	-0.596053	1.2e-18	8.26e-17	37.1863	38.6758	37.6083	36.1972	38.7973	28.4112	24.1122	26.3422	26.0642	26.2842	GeneID:100034148,VGNC:VGNC:15190	AIP	AH receptor-interacting protein	GO:0005737	cytoplasm
AJAP1	41.8186	0.309093	6.84775	4.33667	2.11659	7.5e-12	1.83e-10	0.0188694	0.0301518	0.028899	0.0182932	0.0216841	0.0901293	0.0838294	0.131503	0.0873936	0.145474	GeneID:100060185,VGNC:VGNC:15192	Ajap1	Adherens junction-associated protein 1	GO:0001953,GO:0005913,GO:0007155,GO:0008013,GO:0009898,GO:0009986,GO:0016323,GO:0016324,GO:0030860,GO:0044214,GO:0044291,GO:0044877,GO:0061045	negative regulation of cell-matrix adhesion|cell-cell adherens junction|cell adhesion|beta-catenin binding|cytoplasmic side of plasma membrane|cell surface|basolateral plasma membrane|apical plasma membrane|regulation of polarized epithelial cell differentiation|spanning component of plasma membrane|cell-cell contact zone|protein-containing complex binding|negative regulation of wound healing
AJM1	62.9915	0.373465	1.99291	1.67514	0.744283	0.0462713	0.09618	0.135852	0.0976867	0.182054	0.119945	0.101476	0.173412	0.132355	0.121099	0.324231	0.381445	GeneID:106782604	AJM1	Apical junction component 1 homolog	GO:0005912,GO:0005929,GO:0016324,GO:0045216	adherens junction|cilium|apical plasma membrane|cell-cell junction organization
AJUBA	7381.99	0.224921	-4.55993	0.491198	-1.02562	5.12e-06	3.61e-05	51.1155	48.2391	28.6852	45.6549	43.9743	17.9862	29.6656	30.0022	18.7949	15.8338	GeneID:100056024,VGNC:VGNC:15193	AJUBA	LIM domain-containing protein ajuba	GO:0000122,GO:0000932,GO:0001666,GO:0003682,GO:0003714,GO:0005634,GO:0005667,GO:0005794,GO:0005815,GO:0005829,GO:0005886,GO:0005911,GO:0005912,GO:0005925,GO:0007010,GO:0016339,GO:0030027,GO:0030032,GO:0030334,GO:0031328,GO:0031334,GO:0033673,GO:0034613,GO:0035195,GO:0035313,GO:0035331,GO:0043087,GO:0043123,GO:0043406,GO:0045294,GO:0046474,GO:0046872,GO:0048041,GO:0051015,GO:1900037,GO:2000637	negative regulation of transcription by RNA polymerase II|P-body|response to hypoxia|chromatin binding|transcription corepressor activity|nucleus|transcription factor complex|Golgi apparatus|microtubule organizing center|cytosol|plasma membrane|cell-cell junction|adherens junction|focal adhesion|cytoskeleton organization|calcium-dependent cell-cell adhesion via plasma membrane cell adhesion molec…
AK1	1774.17	0.123731	0.0444279	1.00382	0.00549713	0.964563	0.975627	26.2992	28.8237	35.2937	28.5427	27.7981	33.7218	26.3497	26.1479	35.7131	33.307	GeneID:100070413,VGNC:VGNC:15194	AK1	Adenylate kinase isoenzyme 1	GO:0001520,GO:0004017,GO:0004550,GO:0005524,GO:0005829,GO:0005886,GO:0006165,GO:0006172,GO:0007050,GO:0009142,GO:0046033,GO:0046034	outer dense fiber|adenylate kinase activity|nucleoside diphosphate kinase activity|ATP binding|cytosol|plasma membrane|nucleoside diphosphate phosphorylation|ADP biosynthetic process|cell cycle arrest|nucleoside triphosphate biosynthetic process|AMP metabolic process|ATP metabolic process
AK2	5228.21	0.106795	-5.99116	0.641791	-0.639824	2.08e-09	3.19e-08	59.1602	57.8861	62.8328	64.7288	60.9763	49.9123	35.7316	38.4019	43.1274	39.2723	GeneID:100055706,VGNC:VGNC:15195	AK2	Adenylate kinase 2, mitochondrial	GO:0004017,GO:0005524,GO:0005739,GO:0005743,GO:0005758,GO:0006172,GO:0046033,GO:0046034,GO:0097226	adenylate kinase activity|ATP binding|mitochondrion|mitochondrial inner membrane|mitochondrial intermembrane space|ADP biosynthetic process|AMP metabolic process|ATP metabolic process|sperm mitochondrial sheath
AK3	2365.32	0.168676	1.13862	1.14239	0.192057	0.254863	0.372368	10.5401	10.0683	9.45449	10.4058	10.5078	9.07355	14.9544	16.1032	11.1325	9.97866	GeneID:100059240,VGNC:VGNC:15196	AK3	GTP:AMP phosphotransferase AK3, mitochondrial	GO:0004017,GO:0005524,GO:0005525,GO:0005759,GO:0006172,GO:0046033,GO:0046039,GO:0046041,GO:0046899	adenylate kinase activity|ATP binding|GTP binding|mitochondrial matrix|ADP biosynthetic process|AMP metabolic process|GTP metabolic process|ITP metabolic process|nucleoside triphosphate adenylate kinase activity
AK4	2855.6	0.562991	-0.939561	0.693052	-0.528965	0.347443	0.470176	3.7759	4.42029	25.707	5.14587	5.00329	7.93043	4.6223	5.27115	6.80808	7.34921	GeneID:100069665,VGNC:VGNC:15197	AK4	Adenylate kinase 4, mitochondrial	GO:0004017,GO:0004550,GO:0005524,GO:0005525,GO:0005759,GO:0006165,GO:0006172,GO:0009142,GO:0046033,GO:0046034,GO:0046039,GO:0046899	adenylate kinase activity|nucleoside diphosphate kinase activity|ATP binding|GTP binding|mitochondrial matrix|nucleoside diphosphate phosphorylation|ADP biosynthetic process|nucleoside triphosphate biosynthetic process|AMP metabolic process|ATP metabolic process|GTP metabolic process|nucleoside triphosphate adenylate kinase activity
AK5	54.9314	0.330131	0.0947432	1.02192	0.0312776	0.924519	0.948378	0.315009	0.286395	0.334385	0.275303	0.199723	0.316672	0.18795	0.174289	0.326497	0.521073	GeneID:100053274,VGNC:VGNC:15198	Ak5	Adenylate kinase isoenzyme 5	GO:0004017,GO:0004550,GO:0005524,GO:0005815,GO:0005829,GO:0006165,GO:0009142,GO:0046034	adenylate kinase activity|nucleoside diphosphate kinase activity|ATP binding|microtubule organizing center|cytosol|nucleoside diphosphate phosphorylation|nucleoside triphosphate biosynthetic process|ATP metabolic process
AK6	253.201	0.161065	1.33482	1.1607	0.214993	0.181934	0.287332	3.72761	2.96077	3.64034	3.71964	3.41258	3.68377	4.49292	5.17188	4.72336	3.24211	GeneID:102149609	AK6	Adenylate kinase isoenzyme 6	GO:0004017,GO:0005524,GO:0005634,GO:0005654,GO:0005737,GO:0005829,GO:0015030,GO:0016887	adenylate kinase activity|ATP binding|nucleus|nucleoplasm|cytoplasm|cytosol|Cajal body|ATPase activity	path:ecb00230,path:ecb03008	Purine metabolism|Ribosome biogenesis in eukaryotes
AK7	29.9874	0.528672	-0.960808	0.70322	-0.507953	0.336649	0.459272	0.13286	0.171473	0.145566	0.212314	0.19261	0.136348	0.057352	0.0248458	0.162288	0.262638	GeneID:100054566	AK7	Adenylate kinase 7	GO:0004017,GO:0004127,GO:0004550,GO:0005524,GO:0005829,GO:0006165,GO:0009142,GO:0015949,GO:0019206,GO:0030030,GO:0031514	adenylate kinase activity|cytidylate kinase activity|nucleoside diphosphate kinase activity|ATP binding|cytosol|nucleoside diphosphate phosphorylation|nucleoside triphosphate biosynthetic process|nucleobase-containing small molecule interconversion|nucleoside kinase activity|cell projection organization|motile cilium	path:ecb00230,path:ecb00730	Purine metabolism|Thiamine metabolism
AK8	65.9784	0.292979	0.699886	1.15273	0.205052	0.483999	0.601179	0.166866	0.262615	0.109939	0.235463	0.144723	0.202241	0.18257	0.189822	0.239263	0.309254	GeneID:100066634	AK8	Adenylate kinase 8	GO:0004017,GO:0004127,GO:0004550,GO:0005524,GO:0005829,GO:0005930,GO:0006165,GO:0009142,GO:0015949,GO:0019206,GO:0021591,GO:0036126	adenylate kinase activity|cytidylate kinase activity|nucleoside diphosphate kinase activity|ATP binding|cytosol|axoneme|nucleoside diphosphate phosphorylation|nucleoside triphosphate biosynthetic process|nucleobase-containing small molecule interconversion|nucleoside kinase activity|ventricular system development|sperm flagellum	path:ecb00230,path:ecb00730	Purine metabolism|Thiamine metabolism
AK9	21.8617	0.567984	2.21811	2.39471	1.25985	0.026547	0.0613097	0.0246385	0.0314964	0.0211314	0.00818957	0.0166108	0.0405813	0.0844952	0.086254	0.0223569	0.0187606	GeneID:100066700	AK9	Adenylate kinase 9	GO:0004550,GO:0005524,GO:0005634,GO:0005654,GO:0005737,GO:0005829,GO:0006174,GO:0006186,GO:0006756,GO:0006757,GO:0015949,GO:0019206,GO:0031965,GO:0050145,GO:0061508,GO:0061565,GO:0061566,GO:0061567,GO:0061568,GO:0061569,GO:0061570,GO:0061571	nucleoside diphosphate kinase activity|ATP binding|nucleus|nucleoplasm|cytoplasm|cytosol|dADP phosphorylation|dGDP phosphorylation|AMP phosphorylation|ATP generation from ADP|nucleobase-containing small molecule interconversion|nucleoside kinase activity|nuclear membrane|nucleoside monophosphate kinase activity|CDP phosphorylation|dAMP phosphorylation|CMP phosphorylation|dCMP phosphorylation|GDP …	path:ecb00230,path:ecb00240	Purine metabolism|Pyrimidine metabolism
AKAIN1	3.35078	1.14773	1.479	3.24335	1.69748	0.139141	0.233445	0.0238646	0.0152535	0	0	0.0219395	0.0393065	0.0595206	0.0850916	0.00902276	0.00908565	GeneID:100629939	AKAIN1	A-kinase anchor protein inhibitor 1	GO:0008104,GO:0051018	protein localization|protein kinase A binding
AKAP1	2787.33	0.172125	-2.80783	0.71534	-0.483298	0.00498764	0.01515	8.69962	8.95128	5.26367	8.96021	8.74465	5.53128	7.28868	6.7271	5.26069	5.78519	GeneID:100056722,VGNC:VGNC:15199	AKAP1	A-kinase anchor protein 1, mitochondrial	GO:0003723,GO:0005739,GO:0005741,GO:0005829,GO:0007596,GO:0010738,GO:0016020,GO:0016021,GO:0034237	RNA binding|mitochondrion|mitochondrial outer membrane|cytosol|blood coagulation|regulation of protein kinase A signaling|membrane|integral component of membrane|protein kinase A regulatory subunit binding
AKAP10	1734.4	0.0749484	-1.51561	0.924284	-0.113592	0.129619	0.220812	8.09936	7.15541	7.51674	7.86571	7.91963	7.12312	7.70931	6.73043	7.88082	8.11994	GeneID:100073152,VGNC:VGNC:15200	AKAP10	A-kinase anchor protein 10, mitochondrial	GO:0005739,GO:0005829,GO:0005886,GO:0007165,GO:0007596,GO:0008104,GO:0032991,GO:0051018	mitochondrion|cytosol|plasma membrane|signal transduction|blood coagulation|protein localization|protein-containing complex|protein kinase A binding
AKAP11	3402.43	0.125563	0.567428	1.05063	0.0712481	0.570423	0.677501	6.32518	5.41394	6.05328	5.19939	4.76543	6.21796	5.04107	5.1665	7.4777	6.80499	GeneID:100060352	AKAP11	A-kinase anchor protein 11	GO:0005730,GO:0005737,GO:0005777,GO:0005815,GO:0005829,GO:0005886,GO:0008157,GO:0010738,GO:0035556,GO:0051018	nucleolus|cytoplasm|peroxisome|microtubule organizing center|cytosol|plasma membrane|protein phosphatase 1 binding|regulation of protein kinase A signaling|intracellular signal transduction|protein kinase A binding
AKAP12	5484.37	0.227653	-5.2311	0.438037	-1.19088	1.69e-07	1.7e-06	18.7418	19.2079	19.2306	18.009	18.0864	10.6353	4.93579	5.44045	10.4069	11.7129	GeneID:100063263,VGNC:VGNC:15201	AKAP12	A-kinase anchor protein 12
AKAP13	14527.6	0.116695	6.24726	1.65752	0.729023	4.18e-10	7.33e-09	10.324	10.4406	13.8042	9.87832	9.73603	18.3202	17.5421	16.3646	20.6285	21.7084	GeneID:100070242	AKAP13	A-kinase anchor protein 13	GO:0004691,GO:0005078,GO:0005085,GO:0005089,GO:0005634,GO:0005829,GO:0005884,GO:0005938,GO:0007186,GO:0007507,GO:0016020,GO:0017048,GO:0032947,GO:0035025,GO:0043065,GO:0043123,GO:0043406,GO:0046872,GO:0048471,GO:0051018,GO:0051056,GO:0051168,GO:0055007,GO:0060297,GO:0060348,GO:0061049,GO:0071875,GO:0086023,GO:1900169	cAMP-dependent protein kinase activity|MAP-kinase scaffold activity|guanyl-nucleotide exchange factor activity|Rho guanyl-nucleotide exchange factor activity|nucleus|cytosol|actin filament|cell cortex|G protein-coupled receptor signaling pathway|heart development|membrane|Rho GTPase binding|protein-containing complex scaffold activity|positive regulation of Rho protein signal transduction|positiv…	path:ecb04928,path:ecb05163	Parathyroid hormone synthesis, secretion and action|Human cytomegalovirus infection
AKAP14	10.6065	0.776257	0.455341	1.27762	0.353462	0.648864	0.744926	0.140714	0.346912	0.0923604	0.167042	0.147844	0.576102	0.0376023	0.215027	0.0456013	0.321434	GeneID:100629400	Akap14	A-kinase anchor protein 14	GO:0005737,GO:0005952,GO:0007283,GO:0034237,GO:0035686,GO:0051018	cytoplasm|cAMP-dependent protein kinase complex|spermatogenesis|protein kinase A regulatory subunit binding|sperm fibrous sheath|protein kinase A binding
AKAP17A	2873.89	0.0670673	0.824775	1.03909	0.0553154	0.4095	0.531249	15.7966	16.6367	16.1176	14.4571	13.5305	15.8297	16.8774	15.8637	17.5566	17.5492	GeneID:100069806,VGNC:VGNC:49350	AKAP17A	A-kinase anchor protein 17A	GO:0003723,GO:0005634,GO:0005681,GO:0005829,GO:0006355,GO:0006397,GO:0007165,GO:0008380,GO:0016607,GO:0042113,GO:0043484,GO:0051018	RNA binding|nucleus|spliceosomal complex|cytosol|regulation of transcription, DNA-templated|mRNA processing|signal transduction|RNA splicing|nuclear speck|B cell activation|regulation of RNA splicing|protein kinase A binding
AKAP3	21.0523	0.379968	0.278294	1.07605	0.105743	0.780787	0.847236	0.0868991	0.124972	0.159706	0.0767239	0.0798893	0.144918	0.0863555	0.153163	0.129367	0.0806422	GeneID:100051437,VGNC:VGNC:15202	AKAP3	A-kinase anchor protein 3	GO:0001669,GO:0005737,GO:0010738,GO:0051018	acrosomal vesicle|cytoplasm|regulation of protein kinase A signaling|protein kinase A binding
AKAP4	13.6341	0.585603	1.14301	1.59036	0.669351	0.253034	0.370499	0.0742417	0.0118632	0.0852774	0.0873981	0.0511897	0.122281	0.109943	0.0300814	0.126313	0.134259	GeneID:100052348,VGNC:VGNC:15203	AKAP4	A-kinase anchor protein 4	GO:0005634,GO:0005737,GO:0005856,GO:0005952,GO:0007165,GO:0007178,GO:0007338,GO:0010738,GO:0030018,GO:0030317,GO:0031514,GO:0035686,GO:0044458,GO:0045184,GO:0048471,GO:0051018,GO:0097228	nucleus|cytoplasm|cytoskeleton|cAMP-dependent protein kinase complex|signal transduction|transmembrane receptor protein serine/threonine kinase signaling pathway|single fertilization|regulation of protein kinase A signaling|Z disc|flagellated sperm motility|motile cilium|sperm fibrous sheath|motile cilium assembly|establishment of protein localization|perinuclear region of cytoplasm|protein kinas…
AKAP5	300.508	0.155762	3.41746	1.44624	0.532309	0.000632088	0.00254391	0.661771	0.710612	0.894601	0.657451	0.532678	1.13939	1.00957	0.918104	0.957446	1.23286	GeneID:100052129,VGNC:VGNC:15204	AKAP5	A-kinase anchor protein 5	GO:0005516,GO:0005622,GO:0005886,GO:0006605,GO:0007165,GO:0008179,GO:0014069,GO:0031698,GO:0032590,GO:0032947,GO:0034237,GO:0035254,GO:0043197,GO:0045762,GO:0050811,GO:0060076	calmodulin binding|intracellular|plasma membrane|protein targeting|signal transduction|adenylate cyclase binding|postsynaptic density|beta-2 adrenergic receptor binding|dendrite membrane|protein-containing complex scaffold activity|protein kinase A regulatory subunit binding|glutamate receptor binding|dendritic spine|positive regulation of adenylate cyclase activity|GABA receptor binding|excitato…
AKAP6	5398.83	0.209463	4.88619	2.03281	1.02348	1.03e-06	8.61e-06	6.08016	5.79431	4.21813	5.35633	5.58823	8.17076	15.5611	15.0567	10.754	8.21023	GeneID:100056405,VGNC:VGNC:15205	AKAP6	A-kinase anchor protein 6	GO:0001508,GO:0005635,GO:0005737,GO:0005901,GO:0006605,GO:0008179,GO:0010738,GO:0010880,GO:0014701,GO:0014704,GO:0016529,GO:0019933,GO:0030307,GO:0030315,GO:0031965,GO:0032516,GO:0032947,GO:0034237,GO:0034704,GO:0043495,GO:0044325,GO:0048471,GO:0051018,GO:0051281,GO:0060306,GO:0060316,GO:0061051,GO:0070886,GO:0071320,GO:0071345,GO:1901381,GO:1902261	action potential|nuclear envelope|cytoplasm|caveola|protein targeting|adenylate cyclase binding|regulation of protein kinase A signaling|regulation of release of sequestered calcium ion into cytosol by sarcoplasmic reticulum|junctional sarcoplasmic reticulum membrane|intercalated disc|sarcoplasmic reticulum|cAMP-mediated signaling|positive regulation of cell growth|T-tubule|nuclear membrane|posit…
AKAP7	93.2244	0.213176	1.66754	1.27941	0.35548	0.0954065	0.173741	0.207896	0.310372	0.275643	0.160416	0.210239	0.316982	0.319442	0.355235	0.296442	0.271371	GeneID:100067512,VGNC:VGNC:15206	AKAP7	A-kinase anchor protein 7 isoform gamma	GO:0000166,GO:0005634,GO:0005829,GO:0010738,GO:0019901,GO:0032991,GO:0034237,GO:0050804,GO:0051018,GO:0098686	nucleotide binding|nucleus|cytosol|regulation of protein kinase A signaling|protein kinase binding|protein-containing complex|protein kinase A regulatory subunit binding|modulation of chemical synaptic transmission|protein kinase A binding|hippocampal mossy fiber to CA3 synapse
AKAP8	3020.79	0.0886599	5.7184	1.42108	0.506993	1.08e-08	1.41e-07	12.155	12.6107	14.6819	11.4286	10.8559	16.6073	19.0361	18.9824	19.1372	18.4967	GeneID:100063189,VGNC:VGNC:15207	AKAP8	A-kinase anchor protein 8	GO:0003677,GO:0005730,GO:0005737,GO:0015031,GO:0016363,GO:0034237,GO:0045087,GO:0046872	DNA binding|nucleolus|cytoplasm|protein transport|nuclear matrix|protein kinase A regulatory subunit binding|innate immune response|metal ion binding
AKAP8L	3366.61	0.077934	2.72885	1.15883	0.212671	0.00635549	0.0185972	13.1356	13.9062	12.3343	11.5203	11.1656	13.8528	15.4649	15.1243	14.5167	16.6946	GeneID:100063225,VGNC:VGNC:15208	AKAP8L	A-kinase anchor protein 8-like	GO:0000785,GO:0003677,GO:0003723,GO:0005521,GO:0005634,GO:0005737,GO:0006397,GO:0007076,GO:0008380,GO:0010793,GO:0016363,GO:0016605,GO:0016607,GO:0017151,GO:0031065,GO:0033127,GO:0034237,GO:0042826,GO:0044839,GO:0045944,GO:0046872,GO:0051081,GO:1990904	chromatin|DNA binding|RNA binding|lamin binding|nucleus|cytoplasm|mRNA processing|mitotic chromosome condensation|RNA splicing|regulation of mRNA export from nucleus|nuclear matrix|PML body|nuclear speck|DEAD/H-box RNA helicase binding|positive regulation of histone deacetylation|regulation of histone phosphorylation|protein kinase A regulatory subunit binding|histone deacetylase binding|cell cyc…
AKAP9	10010.5	0.14012	9.56481	2.5319	1.34022	1.12e-21	1.21e-19	9.25138	8.01809	8.40218	6.65442	6.6907	15.2622	24.7643	21.7711	22.0774	19.9148	GeneID:100061002,VGNC:VGNC:15209	AKAP9	A-kinase anchor protein 9
AKIP1	3753.76	0.0851318	-6.1707	0.694804	-0.525323	6.8e-10	1.15e-08	64.6175	62.8916	60.813	69.2022	66.1323	53.0104	44.3999	47.9648	46.1354	45.198	GeneID:100055553,VGNC:VGNC:15210	AKIP1	A-kinase-interacting protein 1	GO:0005654,GO:0034446,GO:1901222	nucleoplasm|substrate adhesion-dependent cell spreading|regulation of NIK/NF-kappaB signaling
AKIRIN1	1516.35	0.0953166	1.92574	1.13568	0.183555	0.0541366	0.109501	9.44623	9.99831	12.1849	9.62861	10.7865	12.1031	11.2177	12.1931	13.8477	12.9275	GeneID:100068830	AKIRIN1	Akirin-1	GO:0005634,GO:0005654,GO:0010592,GO:0010759,GO:0014839,GO:0031965,GO:0045663,GO:1902723,GO:1902725	nucleus|nucleoplasm|positive regulation of lamellipodium assembly|positive regulation of macrophage chemotaxis|myoblast migration involved in skeletal muscle regeneration|nuclear membrane|positive regulation of myoblast differentiation|negative regulation of skeletal muscle satellite cell proliferation|negative regulation of satellite cell differentiation
AKIRIN2	3253.83	0.113687	-5.44509	0.651107	-0.619033	5.18e-08	5.9e-07	41.0107	40.0154	28.4629	38.6165	39.056	25.0759	25.5743	27.3253	26.1182	24.2098	GeneID:100070681,VGNC:VGNC:15211	AKIRIN2	Akirin-2	GO:0000122,GO:0005634,GO:0005654,GO:0008284,GO:0009792,GO:0010950,GO:0017053,GO:0019899,GO:0032496,GO:0032755,GO:0045087,GO:0045944	negative regulation of transcription by RNA polymerase II|nucleus|nucleoplasm|positive regulation of cell proliferation|embryo development ending in birth or egg hatching|positive regulation of endopeptidase activity|transcriptional repressor complex|enzyme binding|response to lipopolysaccharide|positive regulation of interleukin-6 production|innate immune response|positive regulation of transcri…
AKNA	4296.72	0.617897	-3.30572	0.242727	-2.04259	0.000947335	0.00361485	21.0501	21.3896	5.93804	18.9718	18.1606	6.40649	1.2364	0.993122	5.73012	7.63518	GeneID:100146418,VGNC:VGNC:15212	AKNA	AT-hook-containing transcription factor	GO:0000978,GO:0000981,GO:0001077,GO:0001650,GO:0005654,GO:0005813,GO:0005829,GO:0016020,GO:0043231,GO:0045944	RNA polymerase II proximal promoter sequence-specific DNA binding|DNA-binding transcription factor activity, RNA polymerase II-specific|proximal promoter DNA-binding transcription activator activity, RNA polymerase II-specific|fibrillar center|nucleoplasm|centrosome|cytosol|membrane|intracellular membrane-bounded organelle|positive regulation of transcription by RNA polymerase II
AKNAD1	80.4535	0.298415	2.26988	1.59922	0.677366	0.0232151	0.0550023	0.117298	0.186262	0.350308	0.188851	0.239261	0.344133	0.332551	0.281598	0.378347	0.494022	GeneID:100057931	AKNAD1	Protein AKNAD1
AKR1A1	2857.38	0.126077	-5.85541	0.599472	-0.738235	4.76e-09	6.8e-08	35.7298	37.1167	33.4496	37.7218	37.6969	28.0644	19.8931	18.2792	24.0523	24.4877	GeneID:100052360,VGNC:VGNC:15213	AKR1A1	Alcohol dehydrogenase [NADP(+)]	GO:0004032,GO:0004033,GO:0005615,GO:0005829,GO:0006006,GO:0006081,GO:0008106,GO:0009055,GO:0016324,GO:0016491,GO:0019640,GO:0019853,GO:0042840,GO:0045202,GO:0046185,GO:0047939,GO:0070062,GO:1901687	alditol:NADP+ 1-oxidoreductase activity|aldo-keto reductase (NADP) activity|extracellular space|cytosol|glucose metabolic process|cellular aldehyde metabolic process|alcohol dehydrogenase (NADP+) activity|electron transfer activity|apical plasma membrane|oxidoreductase activity|glucuronate catabolic process to xylulose 5-phosphate|L-ascorbic acid biosynthetic process|D-glucuronate catabolic proce…
AKR1B1	10875.7	0.232964	2.35872	1.46357	0.549496	0.0183383	0.0453726	109.021	106.192	114.07	106.376	107.832	127.324	232.543	244.035	119.039	111.303	GeneID:100065145,VGNC:VGNC:15214	AKR1B1	Aldose reductase	GO:0001894,GO:0003091,GO:0004032,GO:0005615,GO:0005654,GO:0005829,GO:0005975,GO:0006061,GO:0006700,GO:0008106,GO:0009055,GO:0009414,GO:0016491,GO:0018931,GO:0031098,GO:0032838,GO:0033010,GO:0035809,GO:0042415,GO:0042629,GO:0043066,GO:0043220,GO:0043795,GO:0044597,GO:0044598,GO:0046370,GO:0046427,GO:0048471,GO:0048661,GO:0055114,GO:0060135,GO:0070062,GO:0071475,GO:0072061,GO:0097066,GO:0097238,GO:…	tissue homeostasis|renal water homeostasis|alditol:NADP+ 1-oxidoreductase activity|extracellular space|nucleoplasm|cytosol|carbohydrate metabolic process|sorbitol biosynthetic process|C21-steroid hormone biosynthetic process|alcohol dehydrogenase (NADP+) activity|electron transfer activity|response to water deprivation|oxidoreductase activity|naphthalene metabolic process|stress-activated protein…
AKR1E2	2611.99	0.188404	1.29994	1.18502	0.244913	0.193623	0.30171	4.95522	5.31564	3.1898	3.89767	3.95564	4.65744	4.89087	3.74723	6.31612	7.03725	GeneID:100070632,VGNC:VGNC:15216	AKR1E2	1,5-anhydro-D-fructose reductase	GO:0004032,GO:0005654,GO:0005794,GO:0005829,GO:0008106,GO:0016491,GO:0050571	alditol:NADP+ 1-oxidoreductase activity|nucleoplasm|Golgi apparatus|cytosol|alcohol dehydrogenase (NADP+) activity|oxidoreductase activity|1,5-anhydro-D-fructose reductase activity
AKR7A2	1453.37	0.154609	0.206818	1.02241	0.0319758	0.836152	0.888033	11.2976	11.6936	8.43456	10.6224	11.601	10.2685	13.9887	13.5864	9.66612	10.1532	GeneID:100071914	Akr7a2	Aflatoxin B1 aldehyde reductase member 2	GO:0004032,GO:0005739,GO:0005794,GO:0005829,GO:0019119,GO:0044597,GO:0044598	alditol:NADP+ 1-oxidoreductase activity|mitochondrion|Golgi apparatus|cytosol|phenanthrene-9,10-epoxide hydrolase activity|daunorubicin metabolic process|doxorubicin metabolic process	path:ecb00980	Metabolism of xenobiotics by cytochrome P450
AKT1	15449.9	0.105582	0.881555	1.06664	0.0930767	0.378017	0.499682	94.2091	93.7631	109.74	89.9216	89.8834	102.483	119.406	121.108	94.5801	97.4522	GeneID:100061130,VGNC:VGNC:15217	Akt1	RAC-alpha serine/threonine-protein kinase	GO:0000060,GO:0001649,GO:0001893,GO:0001938,GO:0002042,GO:0004672,GO:0004674,GO:0004712,GO:0005080,GO:0005524,GO:0005547,GO:0005634,GO:0005654,GO:0005737,GO:0005739,GO:0005819,GO:0005829,GO:0005886,GO:0005911,GO:0005978,GO:0006006,GO:0006412,GO:0006417,GO:0006468,GO:0006469,GO:0006924,GO:0006954,GO:0006974,GO:0006979,GO:0007165,GO:0007173,GO:0007249,GO:0007281,GO:0007568,GO:0008286,GO:0008637,GO:…	protein import into nucleus, translocation|osteoblast differentiation|maternal placenta development|positive regulation of endothelial cell proliferation|cell migration involved in sprouting angiogenesis|protein kinase activity|protein serine/threonine kinase activity|protein serine/threonine/tyrosine kinase activity|protein kinase C binding|ATP binding|phosphatidylinositol-3,4,5-trisphosphate bi…
AKT1S1	3127.31	0.0796314	-1.43341	0.92393	-0.114145	0.15174	0.250001	20.1646	23.1967	25.1014	21.3572	22.1436	20.241	22.3391	23.1563	21.3098	21.8289	GeneID:100052282,VGNC:VGNC:15218	AKT1S1	Proline-rich AKT1 substrate 1	GO:0005654,GO:0005737,GO:0005829,GO:0006469,GO:0031931,GO:0032007,GO:0038202,GO:0042981,GO:0043523,GO:0045792,GO:0048011,GO:1900034	nucleoplasm|cytoplasm|cytosol|negative regulation of protein kinase activity|TORC1 complex|negative regulation of TOR signaling|TORC1 signaling|regulation of apoptotic process|regulation of neuron apoptotic process|negative regulation of cell size|neurotrophin TRK receptor signaling pathway|regulation of cellular response to heat
AKT2	5792.99	0.078596	0.868965	1.04848	0.0682971	0.384866	0.506707	24.9922	25.6126	25.9354	24.3958	24.1892	26.9127	29.4936	30.4399	25.4432	25.6153	GeneID:100064671,VGNC:VGNC:15219	AKT2	RAC-beta serine/threonine-protein kinase
AKT3	3221.37	0.111942	-1.24794	0.907709	-0.139698	0.212051	0.323542	10.4425	10.5526	10.7242	10.2951	9.98536	10.2305	8.17213	8.25853	11.5519	11.5662	GeneID:100054961,VGNC:VGNC:15220	AKT3	RAC-gamma serine/threonine-protein kinase
AKTIP	1480.24	0.15374	-4.49412	0.619457	-0.690925	6.99e-06	4.77e-05	18.1975	16.9098	9.8852	15.7835	15.6352	10.086	9.72567	9.81406	10.3252	9.88729	GeneID:100050450,VGNC:VGNC:15221	AKTIP	AKT-interacting protein	GO:0001934,GO:0005829,GO:0005886,GO:0006915,GO:0007032,GO:0007040,GO:0008333,GO:0015031,GO:0030897,GO:0032092,GO:0045022,GO:0070695	positive regulation of protein phosphorylation|cytosol|plasma membrane|apoptotic process|endosome organization|lysosome organization|endosome to lysosome transport|protein transport|HOPS complex|positive regulation of protein binding|early endosome to late endosome transport|FHF complex
ALAD	2794.95	0.141718	0.0363634	1.00358	0.00515336	0.970993	0.980097	32.7505	36.0233	28.9264	36.2027	33.7551	33.7466	41.9486	40.9333	32.7626	27.5117	GeneID:100052763,VGNC:VGNC:15222	ALAD	Delta-aminolevulinic acid dehydratase	GO:0004655,GO:0006782,GO:0006783,GO:0008270	porphobilinogen synthase activity|protoporphyrinogen IX biosynthetic process|heme biosynthetic process|zinc ion binding
ALAS1	2548.26	0.0823473	-3.9219	0.799429	-0.322958	8.79e-05	0.000455593	21.6008	23.3151	23.5725	21.6207	20.0304	16.0482	20.0888	19.6921	18.4193	18.3804	GeneID:100060491,VGNC:VGNC:15223	ALAS1	5-aminolevulinate synthase, nonspecific, mitochondrial	GO:0003870,GO:0005654,GO:0005739,GO:0005759,GO:0005829,GO:0006782,GO:0006783,GO:0007005,GO:0019216,GO:0030170,GO:0042802	5-aminolevulinate synthase activity|nucleoplasm|mitochondrion|mitochondrial matrix|cytosol|protoporphyrinogen IX biosynthetic process|heme biosynthetic process|mitochondrion organization|regulation of lipid metabolic process|pyridoxal phosphate binding|identical protein binding
ALB	158.036	0.141607	-2.09938	0.813781	-0.297287	0.0357836	0.0781209	1.34922	1.59541	1.52085	1.74902	1.2652	1.30669	1.24509	1.29454	1.21408	1.3561	GeneID:100034206,VGNC:VGNC:49455	ALB	Serum albumin	GO:0003677,GO:0005504,GO:0005615,GO:0008144,GO:0009267,GO:0015643,GO:0019836,GO:0030170,GO:0032991,GO:0043066,GO:0046872,GO:0051659	DNA binding|fatty acid binding|extracellular space|drug binding|cellular response to starvation|toxic substance binding|hemolysis by symbiont of host erythrocytes|pyridoxal phosphate binding|protein-containing complex|negative regulation of apoptotic process|metal ion binding|maintenance of mitochondrion location
ALCAM	4400.5	0.293214	-4.91272	0.368445	-1.44048	8.98e-07	7.61e-06	27.4237	23.8769	27.4745	22.4989	23.3309	12.5538	4.63729	4.7821	12.5478	13.9399	GeneID:100061848,VGNC:VGNC:15225	ALCAM	CD166 antigen	GO:0001772,GO:0002250,GO:0005102,GO:0005887,GO:0005925,GO:0007155,GO:0007157,GO:0007165,GO:0008045,GO:0009897,GO:0030424,GO:0030425,GO:0031226,GO:0031290,GO:0042802,GO:0043025,GO:0048846,GO:0070062,GO:1990138	immunological synapse|adaptive immune response|signaling receptor binding|integral component of plasma membrane|focal adhesion|cell adhesion|heterophilic cell-cell adhesion via plasma membrane cell adhesion molecules|signal transduction|motor neuron axon guidance|external side of plasma membrane|axon|dendrite|intrinsic component of plasma membrane|retinal ganglion cell axon guidance|identical pro…
ALDH16A1	2204.94	0.0600588	-0.574776	0.976356	-0.0345203	0.565443	0.672962	13.0884	11.7303	12.5482	12.3139	12.6291	12.9922	12.7663	13.0175	12.0872	13.1462	GeneID:100055479,VGNC:VGNC:15226	ALDH16A1	Aldehyde dehydrogenase family 16 member A1	GO:0016620	oxidoreductase activity, acting on the aldehyde or oxo group of donors, NAD or NADP as acceptor
ALDH18A1	9443.59	0.132107	-3.94383	0.696884	-0.521009	8.02e-05	0.000420633	54.575	53.3101	65.0038	55.2042	55.3222	50.4464	34.0555	33.3454	44.1894	45.9279	GeneID:100061213,VGNC:VGNC:15227	ALDH18A1	Delta-1-pyrroline-5-carboxylate synthase	GO:0004349,GO:0004350,GO:0005524,GO:0005739,GO:0005743,GO:0006536,GO:0006561,GO:0019240,GO:0055129	glutamate 5-kinase activity|glutamate-5-semialdehyde dehydrogenase activity|ATP binding|mitochondrion|mitochondrial inner membrane|glutamate metabolic process|proline biosynthetic process|citrulline biosynthetic process|L-proline biosynthetic process
ALDH1A1	3.19648	1.96931	-0.0717089	0.906754	-0.141217	0.942834	0.960454	0.102334	0.0081761	0	0.0283456	0	0	0.111664	0.0165856	0	0	GeneID:100054931,VGNC:VGNC:15228	ALDH1A1	Retinal dehydrogenase 1	GO:0001523,GO:0001758,GO:0004029,GO:0005829,GO:0018479,GO:0042572,GO:0051287,GO:0055114	retinoid metabolic process|retinal dehydrogenase activity|aldehyde dehydrogenase (NAD) activity|cytosol|benzaldehyde dehydrogenase (NAD+) activity|retinol metabolic process|NAD binding|oxidation-reduction process
ALDH1A2	11.8055	0.973972	-1.17173	0.453372	-1.14123	0.241306	0.357585	0.122366	0.0733242	0.0234259	0.110156	0.0656222	0.0906951	0	0	0.0462644	0.0524102	GeneID:100054550,VGNC:VGNC:15229	ALDH1A2	Retinal dehydrogenase 2
ALDH1A3	3817.08	0.765287	-2.97997	0.205822	-2.28053	0.00288278	0.00944644	31.159	28.7028	34.2958	30.1863	30.8722	11.3798	0.647934	0.67866	10.0345	11.0715	GeneID:100057072,VGNC:VGNC:15230	ALDH1A3	Aldehyde dehydrogenase family 1 member A3	GO:0001758,GO:0002072,GO:0002138,GO:0004029,GO:0004030,GO:0005634,GO:0005737,GO:0005829,GO:0005886,GO:0007626,GO:0021768,GO:0031076,GO:0042472,GO:0042572,GO:0042573,GO:0042574,GO:0042803,GO:0043065,GO:0048048,GO:0050885,GO:0051289,GO:0060013,GO:0060166,GO:0060324,GO:0070062,GO:0070324,GO:0070384,GO:0070403	retinal dehydrogenase activity|optic cup morphogenesis involved in camera-type eye development|retinoic acid biosynthetic process|aldehyde dehydrogenase (NAD) activity|aldehyde dehydrogenase [NAD(P)+] activity|nucleus|cytoplasm|cytosol|plasma membrane|locomotory behavior|nucleus accumbens development|embryonic camera-type eye development|inner ear morphogenesis|retinol metabolic process|retinoic …
ALDH1L1	1379.67	0.245261	-5.26741	0.408415	-1.29189	1.38e-07	1.42e-06	10.5872	11.6388	8.84188	11.6771	11.5879	6.87169	2.68079	3.04169	5.09091	5.73067	GeneID:100061108,VGNC:VGNC:15232	ALDH1L1	Cytosolic 10-formyltetrahydrofolate dehydrogenase	GO:0005737,GO:0006730,GO:0009058,GO:0009258,GO:0016155,GO:0016620,GO:0016742	cytoplasm|one-carbon metabolic process|biosynthetic process|10-formyltetrahydrofolate catabolic process|formyltetrahydrofolate dehydrogenase activity|oxidoreductase activity, acting on the aldehyde or oxo group of donors, NAD or NADP as acceptor|hydroxymethyl-, formyl- and related transferase activity
ALDH1L2	21795.5	0.479109	-2.33245	0.460892	-1.1175	0.0196769	0.0480803	73.1792	75.6746	44.0644	75.0723	76.1495	48.9995	10.9839	11.6765	46.9919	49.3275	GeneID:100053705,VGNC:VGNC:15233	ALDH1L2	Mitochondrial 10-formyltetrahydrofolate dehydrogenase	GO:0004029,GO:0005634,GO:0005739,GO:0005759,GO:0006730,GO:0009058,GO:0009258,GO:0016155,GO:0016742,GO:0046655,GO:0070062	aldehyde dehydrogenase (NAD) activity|nucleus|mitochondrion|mitochondrial matrix|one-carbon metabolic process|biosynthetic process|10-formyltetrahydrofolate catabolic process|formyltetrahydrofolate dehydrogenase activity|hydroxymethyl-, formyl- and related transferase activity|folic acid metabolic process|extracellular exosome
ALDH2	3893.47	0.152381	2.6758	1.32661	0.407743	0.00745502	0.021293	27.8963	28.1105	29.5588	30.5289	29.698	35.1254	50.3386	50.4568	32.9454	34.4466	GeneID:100057622	ALDH2	Aldehyde dehydrogenase, mitochondrial	GO:0004029,GO:0005759,GO:0006068,GO:0043878	aldehyde dehydrogenase (NAD) activity|mitochondrial matrix|ethanol catabolic process|glyceraldehyde-3-phosphate dehydrogenase (NAD+) (non-phosphorylating) activity	path:ecb00010,path:ecb00053,path:ecb00071,path:ecb00280,path:ecb00310,path:ecb00330,path:ecb00340,path:ecb00380,path:ecb00410,path:ecb00561,path:ecb00620	Glycolysis / Gluconeogenesis|Ascorbate and aldarate metabolism|Fatty acid degradation|Valine, leucine and isoleucine degradation|Lysine degradation|Arginine and proline metabolism|Histidine metabolism|Tryptophan metabolism|beta-Alanine metabolism|Glycerolipid metabolism|Pyruvate metabolism
ALDH3A2	2762.77	0.112911	3.13241	1.27782	0.353684	0.00173376	0.00610392	9.49467	9.82426	12.7374	9.90609	11.1745	14.3012	12.338	13.1224	15.7742	16.057	GeneID:100073165,VGNC:VGNC:15235	ALDH3A2	Fatty aldehyde dehydrogenase	GO:0005789,GO:0006631,GO:0016021,GO:0031090,GO:0043878,GO:0046458,GO:0050061,GO:0052814	endoplasmic reticulum membrane|fatty acid metabolic process|integral component of membrane|organelle membrane|glyceraldehyde-3-phosphate dehydrogenase (NAD+) (non-phosphorylating) activity|hexadecanal metabolic process|long-chain-aldehyde dehydrogenase activity|medium-chain-aldehyde dehydrogenase activity
ALDH3B1	13666	0.153695	-7.9905	0.42688	-1.2281	1.34e-15	6.07e-14	177.401	178.146	111.407	162.042	159.887	66.1232	78.7052	83.5759	63.8209	61.872	GeneID:100053339	ALDH3B1	Aldehyde dehydrogenase family 3 member B1	GO:0004028,GO:0004029,GO:0004030,GO:0005737,GO:0005829,GO:0005886,GO:0006066,GO:0006068,GO:0006629,GO:0030148,GO:0030667,GO:0031982,GO:0034599,GO:0035579,GO:0043312,GO:0046185,GO:0055114,GO:0070062	3-chloroallyl aldehyde dehydrogenase activity|aldehyde dehydrogenase (NAD) activity|aldehyde dehydrogenase [NAD(P)+] activity|cytoplasm|cytosol|plasma membrane|alcohol metabolic process|ethanol catabolic process|lipid metabolic process|sphingolipid biosynthetic process|secretory granule membrane|vesicle|cellular response to oxidative stress|specific granule membrane|neutrophil degranulation|aldeh…	path:ecb00010,path:ecb00340,path:ecb00350,path:ecb00360,path:ecb00410,path:ecb00980,path:ecb00982,path:ecb05204	Glycolysis / Gluconeogenesis|Histidine metabolism|Tyrosine metabolism|Phenylalanine metabolism|beta-Alanine metabolism|Metabolism of xenobiotics by cytochrome P450|Drug metabolism - cytochrome P450|Chemical carcinogenesis
ALDH4A1	2101.78	0.170206	-0.0611637	0.99281	-0.0104104	0.951229	0.966085	10.9805	11.2403	12.091	12.5924	12.0211	10.9555	15.3501	15.7379	9.27454	10.1548	GeneID:100147246,VGNC:VGNC:15236	ALDH4A1	Delta-1-pyrroline-5-carboxylate dehydrogenase, mitochondrial	GO:0003842,GO:0004029,GO:0005759,GO:0006560,GO:0006562,GO:0009055,GO:0010133,GO:0019470,GO:0042802,GO:0046487	1-pyrroline-5-carboxylate dehydrogenase activity|aldehyde dehydrogenase (NAD) activity|mitochondrial matrix|proline metabolic process|proline catabolic process|electron transfer activity|proline catabolic process to glutamate|4-hydroxyproline catabolic process|identical protein binding|glyoxylate metabolic process
ALDH5A1	467.497	0.169198	-1.55416	0.833376	-0.26296	0.120146	0.208295	4.71058	3.98247	3.48402	4.62673	4.69622	4.55038	3.24025	2.78455	4.46082	3.86607	GeneID:100067559,VGNC:VGNC:15237	ALDH5A1	Succinate-semialdehyde dehydrogenase, mitochondrial	GO:0004777,GO:0005739,GO:0007417,GO:0009013,GO:0009450,GO:0051289,GO:0055114	succinate-semialdehyde dehydrogenase (NAD+) activity|mitochondrion|central nervous system development|succinate-semialdehyde dehydrogenase [NAD(P)+] activity|gamma-aminobutyric acid catabolic process|protein homotetramerization|oxidation-reduction process
ALDH6A1	991.685	0.185614	3.89957	1.65155	0.723817	9.64e-05	0.000494227	3.90514	3.73917	2.84168	3.76325	3.99896	4.9402	7.92158	8.05231	5.90199	4.8806	GeneID:100050834,VGNC:VGNC:15238	ALDH6A1	Methylmalonate-semialdehyde dehydrogenase [acylating], mitochondrial	GO:0000062,GO:0003723,GO:0004491,GO:0005654,GO:0005739,GO:0005759,GO:0006210,GO:0006573,GO:0006574,GO:0009083,GO:0018478,GO:0019859,GO:0050873	fatty-acyl-CoA binding|RNA binding|methylmalonate-semialdehyde dehydrogenase (acylating) activity|nucleoplasm|mitochondrion|mitochondrial matrix|thymine catabolic process|valine metabolic process|valine catabolic process|branched-chain amino acid catabolic process|malonate-semialdehyde dehydrogenase (acetylating) activity|thymine metabolic process|brown fat cell differentiation
ALDH7A1	5901.57	0.140671	5.95301	1.78685	0.837416	2.63e-09	3.95e-08	19.0699	15.8495	19.1395	17.7436	17.3898	28.1573	41.6568	39.3943	29.6881	28.556	GeneID:100063766,VGNC:VGNC:15239	ALDH7A1	Alpha-aminoadipic semialdehyde dehydrogenase	GO:0004029,GO:0004043,GO:0005634,GO:0005739,GO:0005759,GO:0005829,GO:0006081,GO:0006554,GO:0007605,GO:0008802,GO:0019285,GO:0042426,GO:0043878,GO:0070062	aldehyde dehydrogenase (NAD) activity|L-aminoadipate-semialdehyde dehydrogenase activity|nucleus|mitochondrion|mitochondrial matrix|cytosol|cellular aldehyde metabolic process|lysine catabolic process|sensory perception of sound|betaine-aldehyde dehydrogenase activity|glycine betaine biosynthetic process from choline|choline catabolic process|glyceraldehyde-3-phosphate dehydrogenase (NAD+) (non-p…
ALDH8A1	18.8208	0.804209	0.0199017	1.01116	0.0160051	0.984122	0.989231	0.0384788	0.00614861	0.359481	0.0586204	0.11202	0.16478	0.0839737	0.0498909	0.174578	0.13917	GeneID:100067765,VGNC:VGNC:15240	ALDH8A1	Aldehyde dehydrogenase family 8 member A1	GO:0001758,GO:0005622,GO:0005737,GO:0042573,GO:0042574	retinal dehydrogenase activity|intracellular|cytoplasm|retinoic acid metabolic process|retinal metabolic process
ALDH9A1	1906.5	0.10792	-0.17573	0.986941	-0.0189648	0.860506	0.906184	12.9571	13.2895	12.3187	13.6954	12.9722	13.1424	14.2694	16.0685	12.5486	11.6684	GeneID:100060577,VGNC:VGNC:15241	ALDH9A1	4-trimethylaminobutyraldehyde dehydrogenase	GO:0004029,GO:0005737,GO:0006081,GO:0019145,GO:0042136,GO:0043878,GO:0045329,GO:0047105,GO:0055114	aldehyde dehydrogenase (NAD) activity|cytoplasm|cellular aldehyde metabolic process|aminobutyraldehyde dehydrogenase activity|neurotransmitter biosynthetic process|glyceraldehyde-3-phosphate dehydrogenase (NAD+) (non-phosphorylating) activity|carnitine biosynthetic process|4-trimethylammoniobutyraldehyde dehydrogenase activity|oxidation-reduction process
ALDOA	77471.7	0.15806	0.799065	1.09149	0.1263	0.424253	0.544968	577.347	598.307	962.746	614.659	603.999	757.546	854.92	851.685	696.773	686.585	GeneID:100066121,VGNC:VGNC:15242	ALDOA	Fructose-bisphosphate aldolase A	GO:0002576,GO:0003723,GO:0003779,GO:0004332,GO:0005576,GO:0005615,GO:0005634,GO:0005829,GO:0006000,GO:0006094,GO:0006096,GO:0006754,GO:0006941,GO:0007015,GO:0007339,GO:0008092,GO:0008360,GO:0015629,GO:0015631,GO:0016020,GO:0030388,GO:0031093,GO:0031430,GO:0031674,GO:0034774,GO:0042802,GO:0043312,GO:0045296,GO:0046716,GO:0051289,GO:0061621,GO:0061827,GO:0070061,GO:0070062,GO:1904724,GO:1904813	platelet degranulation|RNA binding|actin binding|fructose-bisphosphate aldolase activity|extracellular region|extracellular space|nucleus|cytosol|fructose metabolic process|gluconeogenesis|glycolytic process|ATP biosynthetic process|striated muscle contraction|actin filament organization|binding of sperm to zona pellucida|cytoskeletal protein binding|regulation of cell shape|actin cytoskeleton|tu…
ALDOB	9.20659	0.951209	0.505802	1.39583	0.481123	0.612996	0.714051	0.0111038	0.0319376	0.285698	0	0.0816652	0.109733	0.145394	0.140371	0.0881615	0.114141	GeneID:100054480,VGNC:VGNC:15243	ALDOB	Fructose-bisphosphate aldolase B
ALDOC	549.192	0.387043	1.85032	1.6428	0.716155	0.0642668	0.125876	3.00677	2.59652	10.513	2.62258	2.54857	6.81737	8.67592	8.8961	5.57518	6.56392	GeneID:100059231,VGNC:VGNC:15244	ALDOC	Fructose-bisphosphate aldolase C	GO:0004332,GO:0006096,GO:0030388	fructose-bisphosphate aldolase activity|glycolytic process|fructose 1,6-bisphosphate metabolic process
ALG1	1762.5	0.10771	-2.91158	0.804628	-0.313606	0.0035961	0.0114346	12.0725	12.5955	10.1037	10.8447	12.1459	11.1474	9.18933	8.52484	9.33241	10.7268	GeneID:100147524	ALG1	Chitobiosyldiphosphodolichol beta-mannosyltransferase	GO:0004578,GO:0005789,GO:0006486,GO:0016021	chitobiosyldiphosphodolichol beta-mannosyltransferase activity|endoplasmic reticulum membrane|protein glycosylation|integral component of membrane	path:ecb00510,path:ecb00513	N-Glycan biosynthesis|Various types of N-glycan biosynthesis
ALG11	783.26	0.105257	0.0856923	1.00627	0.00901972	0.931711	0.952985	4.0698	3.57433	3.26648	4.07268	4.02283	3.88586	4.39315	4.0221	4.15917	3.67556	GeneID:100049892,VGNC:VGNC:15245	ALG11	GDP-Man:Man(3)GlcNAc(2)-PP-Dol alpha-1,2-mannosyltransferase	GO:0004377,GO:0005789,GO:0006487,GO:0006490,GO:0016020,GO:0016021	GDP-Man:Man3GlcNAc2-PP-Dol alpha-1,2-mannosyltransferase activity|endoplasmic reticulum membrane|protein N-linked glycosylation|oligosaccharide-lipid intermediate biosynthetic process|membrane|integral component of membrane
ALG12	3892.61	0.082598	-3.491	0.818838	-0.288349	0.000481223	0.00199686	34.3685	33.1055	35.2633	36.3885	34.3507	33.2345	28.8498	31.0935	27.5062	28.7352	GeneID:100146652	ALG12	Dol-P-Man:Man(7)GlcNAc(2)-PP-Dol alpha-1,6-mannosyltransferase	GO:0000030,GO:0005783,GO:0005789,GO:0006457,GO:0006487,GO:0006488,GO:0016020,GO:0016021,GO:0052917	mannosyltransferase activity|endoplasmic reticulum|endoplasmic reticulum membrane|protein folding|protein N-linked glycosylation|dolichol-linked oligosaccharide biosynthetic process|membrane|integral component of membrane|dol-P-Man:Man(7)GlcNAc(2)-PP-Dol alpha-1,6-mannosyltransferase activity	path:ecb00510,path:ecb00513	N-Glycan biosynthesis|Various types of N-glycan biosynthesis
ALG13	1365.63	0.0863127	3.55508	1.237	0.306849	0.000377859	0.00161612	2.66585	2.58764	2.17011	2.35456	2.29858	2.95767	3.07796	2.83189	3.36414	3.50578	GeneID:100058763,VGNC:VGNC:15246	ALG13	Putative bifunctional UDP-N-acetylglucosamine transferase and deubiquitinase ALG13	GO:0003723,GO:0004577,GO:0005789,GO:0006488,GO:0036459	RNA binding|N-acetylglucosaminyldiphosphodolichol N-acetylglucosaminyltransferase activity|endoplasmic reticulum membrane|dolichol-linked oligosaccharide biosynthetic process|thiol-dependent ubiquitinyl hydrolase activity
ALG14	2778.2	0.109509	-4.67258	0.701399	-0.511692	2.97e-06	2.22e-05	24.0687	23.3003	17.8967	24.1937	24.5006	17.1219	15.8693	15.8382	18.681	16.7647	GeneID:100058111,VGNC:VGNC:15247	ALG14	UDP-N-acetylglucosamine transferase subunit ALG14 homolog	GO:0004577,GO:0005789,GO:0006488,GO:0016021,GO:0031965	N-acetylglucosaminyldiphosphodolichol N-acetylglucosaminyltransferase activity|endoplasmic reticulum membrane|dolichol-linked oligosaccharide biosynthetic process|integral component of membrane|nuclear membrane
ALG2	826.196	0.148805	-0.958856	0.905833	-0.142683	0.337631	0.460203	8.30678	7.60383	8.64274	7.66344	7.7253	6.99963	8.84179	9.60531	6.13191	6.38377	GeneID:100054840	ALG2	Alpha-1,3/1,6-mannosyltransferase ALG2	GO:0000033,GO:0004378,GO:0005634,GO:0005737,GO:0005789,GO:0005829,GO:0006488,GO:0006490,GO:0015629,GO:0016020,GO:0016021,GO:0033577,GO:0046982,GO:0047485,GO:0048306,GO:0048471,GO:0051592,GO:0102704	alpha-1,3-mannosyltransferase activity|GDP-Man:Man1GlcNAc2-PP-Dol alpha-1,3-mannosyltransferase activity|nucleus|cytoplasm|endoplasmic reticulum membrane|cytosol|dolichol-linked oligosaccharide biosynthetic process|oligosaccharide-lipid intermediate biosynthetic process|actin cytoskeleton|membrane|integral component of membrane|protein glycosylation in endoplasmic reticulum|protein heterodimeriza…	path:ecb00510,path:ecb00513	N-Glycan biosynthesis|Various types of N-glycan biosynthesis
ALG3	838.589	0.157798	-2.02676	0.80117	-0.31982	0.0426868	0.0900518	11.7474	12.4116	7.77548	11.9687	10.9928	10.9256	8.86138	7.88	8.4346	10.2146	GeneID:100059007,VGNC:VGNC:15248	ALG3	Dol-P-Man:Man(5)GlcNAc(2)-PP-Dol alpha-1,3-mannosyltransferase	GO:0000033,GO:0005789,GO:0006486,GO:0006488,GO:0030176,GO:0052925	alpha-1,3-mannosyltransferase activity|endoplasmic reticulum membrane|protein glycosylation|dolichol-linked oligosaccharide biosynthetic process|integral component of endoplasmic reticulum membrane|dol-P-Man:Man(5)GlcNAc(2)-PP-Dol alpha-1,3-mannosyltransferase activity
ALG5	1536.38	0.120009	2.42811	1.22382	0.291396	0.0151777	0.0387977	16.5948	15.0148	22.3389	15.2039	15.4091	22.0643	20.3675	22.3585	22.8715	21.1312	GeneID:100065925,VGNC:VGNC:15249	ALG5	Dolichyl-phosphate beta-glucosyltransferase	GO:0004576,GO:0004581,GO:0005789,GO:0006486,GO:0006487,GO:0007368,GO:0016020,GO:0016021,GO:0018279	oligosaccharyl transferase activity|dolichyl-phosphate beta-glucosyltransferase activity|endoplasmic reticulum membrane|protein glycosylation|protein N-linked glycosylation|determination of left/right symmetry|membrane|integral component of membrane|protein N-linked glycosylation via asparagine
ALG6	635.003	0.179616	3.57303	1.56025	0.641773	0.000352877	0.00152593	1.74108	1.89548	2.71012	1.66651	1.64177	3.43317	2.94103	2.27064	3.52513	3.68444	GeneID:100070118,VGNC:VGNC:15250	ALG6	Dolichyl pyrophosphate Man9GlcNAc2 alpha-1,3-glucosyltransferase	GO:0004583,GO:0005789,GO:0006487,GO:0006488,GO:0006490,GO:0016020,GO:0016021,GO:0042281,GO:0046527	dolichyl-phosphate-glucose-glycolipid alpha-glucosyltransferase activity|endoplasmic reticulum membrane|protein N-linked glycosylation|dolichol-linked oligosaccharide biosynthetic process|oligosaccharide-lipid intermediate biosynthetic process|membrane|integral component of membrane|dolichyl pyrophosphate Man9GlcNAc2 alpha-1,3-glucosyltransferase activity|glucosyltransferase activity
ALG8	763.46	0.099523	0.845675	1.06007	0.0841642	0.397734	0.51995	5.7075	4.87582	6.40218	5.21378	5.68135	6.61286	5.82412	5.91765	5.9201	6.83354	GeneID:100051152,VGNC:VGNC:15251	ALG8	Probable dolichyl pyrophosphate Glc1Man9GlcNAc2 alpha-1,3-glucosyltransferase	GO:0000033,GO:0004583,GO:0005789,GO:0006487,GO:0006488,GO:0006490,GO:0016021,GO:0042281	alpha-1,3-mannosyltransferase activity|dolichyl-phosphate-glucose-glycolipid alpha-glucosyltransferase activity|endoplasmic reticulum membrane|protein N-linked glycosylation|dolichol-linked oligosaccharide biosynthetic process|oligosaccharide-lipid intermediate biosynthetic process|integral component of membrane|dolichyl pyrophosphate Man9GlcNAc2 alpha-1,3-glucosyltransferase activity
ALG9	1190.86	0.0906862	1.35792	1.08911	0.123145	0.174489	0.277991	3.79055	3.41375	3.66653	3.51793	4.02258	4.31405	4.58575	4.17273	4.24573	3.76938	GeneID:100070423	ALG9	Alpha-1,2-mannosyltransferase ALG9	GO:0000026,GO:0000030,GO:0005783,GO:0005789,GO:0006488,GO:0016020,GO:0016021,GO:0052918,GO:0052926	alpha-1,2-mannosyltransferase activity|mannosyltransferase activity|endoplasmic reticulum|endoplasmic reticulum membrane|dolichol-linked oligosaccharide biosynthetic process|membrane|integral component of membrane|dol-P-Man:Man(8)GlcNAc(2)-PP-Dol alpha-1,2-mannosyltransferase activity|dol-P-Man:Man(6)GlcNAc(2)-PP-Dol alpha-1,2-mannosyltransferase activity	path:ecb00510,path:ecb00513	N-Glycan biosynthesis|Various types of N-glycan biosynthesis
ALKAL2	8.0129	0.640104	0.545581	1.27388	0.349229	0.585354	0.690269	0.0795485	0.0457605	0.0584788	0.211528	0.131637	0.0943355	0.0744008	0.12377	0.198501	0.236227	GeneID:100073043,VGNC:VGNC:15253	ALKAL2	ALK and LTK ligand 2	GO:0005576,GO:0010976,GO:0030298,GO:0030971,GO:0070374,GO:0070378	extracellular region|positive regulation of neuron projection development|receptor signaling protein tyrosine kinase activator activity|receptor tyrosine kinase binding|positive regulation of ERK1 and ERK2 cascade|positive regulation of ERK5 cascade
ALKBH1	1001.88	0.083608	-0.557209	0.968224	-0.0465871	0.577385	0.683072	6.88688	7.98158	6.95268	6.42539	6.91598	6.97728	7.30635	6.92896	7.90158	6.70207	GeneID:100059544,VGNC:VGNC:50584	ALKBH1	Nucleic acid dioxygenase ALKBH1	GO:0000049,GO:0001701,GO:0001764,GO:0001890,GO:0002101,GO:0005719,GO:0005739,GO:0006281,GO:0006307,GO:0006446,GO:0006448,GO:0008198,GO:0016706,GO:0031175,GO:0035516,GO:0042056,GO:0042245,GO:0043524,GO:0048589,GO:0051213,GO:0070129,GO:0070579,GO:0070989,GO:0080111,GO:0103053,GO:0140078,GO:1990983,GO:1990984	tRNA binding|in utero embryonic development|neuron migration|placenta development|tRNA wobble cytosine modification|nuclear euchromatin|mitochondrion|DNA repair|DNA dealkylation involved in DNA repair|regulation of translational initiation|regulation of translational elongation|ferrous iron binding|oxidoreductase activity, acting on paired donors, with incorporation or reduction of molecular oxyg…
ALKBH2	209.585	0.189563	-1.36038	0.836317	-0.257878	0.17371	0.277037	2.28908	2.99572	2.16658	2.22553	2.78837	1.91152	1.76628	1.78079	2.68725	2.889	GeneID:100059785,VGNC:VGNC:15254	ALKBH2	DNA oxidative demethylase ALKBH2	GO:0005634,GO:0006307,GO:0008198,GO:0035511,GO:0043734,GO:0051747,GO:0103053	nucleus|DNA dealkylation involved in DNA repair|ferrous iron binding|oxidative DNA demethylation|DNA-N1-methyladenine dioxygenase activity|cytosine C-5 DNA demethylase activity|1-ethyladenine demethylase activity
ALKBH3	1112.92	0.0751151	0.750847	1.03987	0.0563999	0.452744	0.571247	1.23126	1.22579	1.10867	1.2186	1.08227	1.26572	1.25053	1.24329	1.2306	1.43456	GeneID:100055568,VGNC:VGNC:15255	ALKBH3	Alpha-ketoglutarate-dependent dioxygenase alkB homolog 3
ALKBH4	1104.49	0.106466	-3.7741	0.756906	-0.401814	0.000160589	0.000771917	17.6318	17.0519	16.2791	15.5338	17.4554	13.3099	14.0995	15.6105	11.7425	11.968	GeneID:100059659,VGNC:VGNC:15256	ALKBH4	Alpha-ketoglutarate-dependent dioxygenase alkB homolog 4	GO:0003779,GO:0005634,GO:0005737,GO:0006482,GO:0016706,GO:0030496,GO:0031032,GO:0032451,GO:0036090,GO:0046872,GO:0070938	actin binding|nucleus|cytoplasm|protein demethylation|oxidoreductase activity, acting on paired donors, with incorporation or reduction of molecular oxygen, 2-oxoglutarate as one donor, and incorporation of one atom each of oxygen into both donors|midbody|actomyosin structure organization|demethylase activity|cleavage furrow ingression|metal ion binding|contractile ring
ALKBH5	9995.15	0.118878	-1.02307	0.919154	-0.121621	0.306272	0.428131	24.2918	24.9969	34.1829	26.1063	26.7418	25.9416	27.8387	29.5624	24.4707	23.906	GeneID:100050716,VGNC:VGNC:15257	ALKBH5	RNA demethylase ALKBH5	GO:0001666,GO:0003723,GO:0005634,GO:0005654,GO:0005794,GO:0005829,GO:0006307,GO:0006397,GO:0006406,GO:0007283,GO:0016607,GO:0016706,GO:0030154,GO:0035515,GO:0035553,GO:0046872	response to hypoxia|RNA binding|nucleus|nucleoplasm|Golgi apparatus|cytosol|DNA dealkylation involved in DNA repair|mRNA processing|mRNA export from nucleus|spermatogenesis|nuclear speck|oxidoreductase activity, acting on paired donors, with incorporation or reduction of molecular oxygen, 2-oxoglutarate as one donor, and incorporation of one atom each of oxygen into both donors|cell differentiati…
ALKBH6	315.545	0.107435	-0.33637	0.975262	-0.036138	0.736592	0.814872	5.1268	5.85479	4.90405	5.35073	5.45321	5.46422	5.64603	5.03654	5.06089	6.21531	GeneID:100060277,VGNC:VGNC:15258	Alkbh6	Alpha-ketoglutarate-dependent dioxygenase alkB homolog 6	GO:0005634,GO:0005654,GO:0005737,GO:0005925,GO:0046872,GO:0051213	nucleus|nucleoplasm|cytoplasm|focal adhesion|metal ion binding|dioxygenase activity
ALKBH7	899.139	0.0982128	0.827346	1.05794	0.081256	0.408041	0.529724	19.305	18.5982	19.0038	19.3549	21.0058	18.5941	23.2457	24.237	20.5479	21.7297	GeneID:100065494	ALKBH7	Alpha-ketoglutarate-dependent dioxygenase alkB homolog 7, mitochondrial	GO:0005759,GO:0006631,GO:0006974,GO:0010883,GO:0046872,GO:0051213,GO:1902445	mitochondrial matrix|fatty acid metabolic process|cellular response to DNA damage stimulus|regulation of lipid storage|metal ion binding|dioxygenase activity|regulation of mitochondrial membrane permeability involved in programmed necrotic cell death
ALKBH8	737.594	0.196471	2.85171	1.47455	0.560278	0.00434847	0.0134858	4.37694	3.54923	5.51072	3.33599	3.51436	4.45186	7.48961	8.0013	5.78658	5.65648	GeneID:100061658,VGNC:VGNC:15259	ALKBH8	Alkylated DNA repair protein alkB homolog 8	GO:0000049,GO:0002098,GO:0005506,GO:0005634,GO:0005737,GO:0005829,GO:0006974,GO:0008270,GO:0016300,GO:0016604,GO:0016706,GO:0030488,GO:0055114	tRNA binding|tRNA wobble uridine modification|iron ion binding|nucleus|cytoplasm|cytosol|cellular response to DNA damage stimulus|zinc ion binding|tRNA (uracil) methyltransferase activity|nuclear body|oxidoreductase activity, acting on paired donors, with incorporation or reduction of molecular oxygen, 2-oxoglutarate as one donor, and incorporation of one atom each of oxygen into both donors|tRNA…
ALMS1	3394.18	0.185431	1.04129	1.14321	0.193088	0.29774	0.419265	4.21274	4.0242	3.84754	3.65339	3.72051	5.20844	3.32952	3.10184	5.82928	6.00055	GeneID:100058956	ALMS1	Alstrom syndrome protein 1	GO:0000086,GO:0000922,GO:0005813,GO:0005829,GO:0005929,GO:0010389,GO:0016197,GO:0051393,GO:0051492,GO:0097711,GO:0120162	G2/M transition of mitotic cell cycle|spindle pole|centrosome|cytosol|cilium|regulation of G2/M transition of mitotic cell cycle|endosomal transport|alpha-actinin binding|regulation of stress fiber assembly|ciliary basal body-plasma membrane docking|positive regulation of cold-induced thermogenesis
ALOX15B	86.4035	0.574227	1.92621	2.1526	1.10608	0.0540781	0.109436	0.230642	0.396897	0.184769	0.491428	0.239221	0.385726	1.41598	1.25369	0.181111	0.243164	GeneID:100073039,VGNC:VGNC:15262	ALOX15B	Arachidonate 15-lipoxygenase B	GO:0005506,GO:0005509,GO:0005622,GO:0005634,GO:0005829,GO:0005856,GO:0005886,GO:0006629,GO:0006915,GO:0008285,GO:0008289,GO:0010744,GO:0016020,GO:0016165,GO:0019369,GO:0019372,GO:0019898,GO:0030336,GO:0030850,GO:0030856,GO:0035360,GO:0036403,GO:0043651,GO:0045618,GO:0045786,GO:0045926,GO:0050473,GO:0051122,GO:0070062,GO:0090197	iron ion binding|calcium ion binding|intracellular|nucleus|cytosol|cytoskeleton|plasma membrane|lipid metabolic process|apoptotic process|negative regulation of cell proliferation|lipid binding|positive regulation of macrophage derived foam cell differentiation|membrane|linoleate 13S-lipoxygenase activity|arachidonic acid metabolic process|lipoxygenase pathway|extrinsic component of membrane|nega…
ALOX5	24.0484	0.72837	1.77569	2.45098	1.29336	0.0757834	0.144131	0.0470314	0.130264	0.115248	0.0477666	0.00960836	0.160092	0.053763	0.0508168	0.213381	0.429736	GeneID:100062042,VGNC:VGNC:15263	ALOX5	Arachidonate 5-lipoxygenase
ALOXE3	88.6124	0.457969	-2.41781	0.464168	-1.10728	0.0156144	0.0396851	0.517147	0.292178	0.16972	0.424619	0.373553	0.288995	0.0748555	0.0598683	0.230439	0.217982	GeneID:100062351,VGNC:VGNC:15264	ALOXE3	Hydroperoxide isomerase ALOXE3
ALPK1	5.58557	1.12381	0.792529	1.85401	0.89065	0.428052	0.548647	0	0.00361317	0.0415564	0.0250529	0	0.00744857	0.0281979	0.054971	0.0299217	0.0172173	GeneID:100072711,VGNC:VGNC:15265	ALPK1	Alpha-protein kinase 1	GO:0002753,GO:0004674,GO:0005524,GO:0005829,GO:0043123,GO:0045087,GO:0048029	cytoplasmic pattern recognition receptor signaling pathway|protein serine/threonine kinase activity|ATP binding|cytosol|positive regulation of I-kappaB kinase/NF-kappaB signaling|innate immune response|monosaccharide binding
ALPK2	44.959	0.349268	2.40806	1.79137	0.84106	0.0160374	0.0405036	0.0306172	0.0754825	0.0844039	0.0527013	0.0924843	0.0821264	0.149316	0.142486	0.158754	0.10241	GeneID:100054491,VGNC:VGNC:15266	ALPK2	Alpha-protein kinase 2	GO:0004674,GO:0005524	protein serine/threonine kinase activity|ATP binding
ALPK3	4211.4	0.654133	4.8567	9.0438	3.17693	1.19e-06	9.81e-06	1.56965	1.39465	2.11721	1.44684	1.56174	3.97168	32.8599	30.8691	5.05505	3.59016	GeneID:100068508,VGNC:VGNC:15267	ALPK3	Alpha-protein kinase 3	GO:0004674,GO:0005524,GO:0005634,GO:0007507,GO:0055013	protein serine/threonine kinase activity|ATP binding|nucleus|heart development|cardiac muscle cell development
ALPL	323.917	0.175982	-3.27782	0.670432	-0.576838	0.00104613	0.0039445	2.40288	2.15136	2.53953	2.21519	2.02355	1.88519	1.17802	1.1713	1.85165	1.9274	GeneID:100058275,VGNC:VGNC:50647	ALPL	Alkaline phosphatase, tissue-nonspecific isozyme	GO:0004035,GO:0016311,GO:0046658,GO:0046872	alkaline phosphatase activity|dephosphorylation|anchored component of plasma membrane|metal ion binding
ALS2	7324.75	0.0974991	5.33701	1.43431	0.520354	9.45e-08	1.01e-06	14.6517	14.1128	13.8753	13.6195	13.7384	18.4992	24.1173	23.7213	20.1004	19.1255	GeneID:100066250,VGNC:VGNC:15268	ALS2	Alsin
ALS2CL	27.3414	0.51585	3.24064	3.18586	1.67168	0.0011926	0.0044186	0.0885504	0.0551837	0.0528908	0.0331123	0.0488444	0.0481299	0.260883	0.318606	0.150657	0.14665	GeneID:100147424,VGNC:VGNC:15269	ALS2CL	ALS2 C-terminal-like protein	GO:0005096,GO:0005737	GTPase activator activity|cytoplasm
ALS2CR12	165.345	0.297546	1.26979	1.29938	0.37782	0.204161	0.31412	0.500873	0.418368	0.84381	0.349996	0.50233	0.54373	1.11792	0.715841	0.482035	0.697755	GeneID:100066529	Als2cr12	Amyotrophic lateral sclerosis 2 chromosomal region candidate gene 12 protein homolog	GO:0005737,GO:0031514	cytoplasm|motile cilium
ALX3	97.6596	0.186721	0.680581	1.09208	0.127079	0.496137	0.612507	0.879692	1.12069	1.16271	1.1716	1.0303	1.54815	1.12708	1.0195	1.14814	1.33507	GeneID:100058414,VGNC:VGNC:15271	ALX3	Homeobox protein aristaless-like 3	GO:0000981,GO:0005634,GO:0007389,GO:0035115,GO:0035116,GO:0042981,GO:0043565,GO:0048701	DNA-binding transcription factor activity, RNA polymerase II-specific|nucleus|pattern specification process|embryonic forelimb morphogenesis|embryonic hindlimb morphogenesis|regulation of apoptotic process|sequence-specific DNA binding|embryonic cranial skeleton morphogenesis
ALX4	112.974	0.46596	-0.14333	0.954763	-0.0667859	0.88603	0.923648	0.375069	0.43618	0.306362	0.369389	0.427824	0.593739	0.123429	0.108069	0.445116	0.666378	GeneID:100055958	ALX4	Homeobox protein aristaless-like 4	GO:0003700,GO:0005634,GO:0006357,GO:0007275,GO:0043565	DNA-binding transcription factor activity|nucleus|regulation of transcription by RNA polymerase II|multicellular organism development|sequence-specific DNA binding
ALYREF	3230.44	0.0837722	-2.83788	0.848076	-0.237735	0.00454146	0.0139916	33.2092	32.9493	38.1718	32.7922	35.4905	30.9903	29.8615	34.5453	29.4024	29.1705	GeneID:106782613	ALYREF	THO complex subunit 4	GO:0003723,GO:0005681,GO:0005737,GO:0006397,GO:0008380,GO:0016607,GO:0051028	RNA binding|spliceosomal complex|cytoplasm|mRNA processing|RNA splicing|nuclear speck|mRNA transport	path:ecb03013,path:ecb03015,path:ecb03040,path:ecb05168	RNA transport|mRNA surveillance pathway|Spliceosome|Herpes simplex virus 1 infection
AMACR	1019.19	0.0951776	3.57343	1.26585	0.34011	0.000352336	0.00152399	9.2772	9.35746	10.6272	10.0782	10.0402	12.2696	14.0744	14.5104	13.1044	11.8171	GeneID:100054088	AMACR	Alpha-methylacyl-CoA racemase	GO:0005102,GO:0005737,GO:0005739,GO:0005777,GO:0005782,GO:0005829,GO:0005886,GO:0006625,GO:0006699,GO:0008111,GO:0008206,GO:0033540,GO:0043231	signaling receptor binding|cytoplasm|mitochondrion|peroxisome|peroxisomal matrix|cytosol|plasma membrane|protein targeting to peroxisome|bile acid biosynthetic process|alpha-methylacyl-CoA racemase activity|bile acid metabolic process|fatty acid beta-oxidation using acyl-CoA oxidase|intracellular membrane-bounded organelle	path:ecb00120,path:ecb04146	Primary bile acid biosynthesis|Peroxisome
AMBRA1	2315.18	0.0499814	2.27711	1.08208	0.113813	0.0227796	0.0542377	6.72513	6.01658	6.30408	6.1404	6.05294	6.93942	7.09268	7.22291	6.99785	7.31184	GeneID:100050652,VGNC:VGNC:15273	AMBRA1	Activating molecule in BECN1-regulated autophagy protein 1	GO:0000045,GO:0000422,GO:0000423,GO:0005737,GO:0005739,GO:0005741,GO:0005776,GO:0005829,GO:0005930,GO:0006914,GO:0008285,GO:0009267,GO:0010508,GO:0010667,GO:0016236,GO:0021915,GO:0030154,GO:0031625,GO:0043524,GO:0043552,GO:0045335,GO:0048471,GO:0051020,GO:0098780	autophagosome assembly|autophagy of mitochondrion|mitophagy|cytoplasm|mitochondrion|mitochondrial outer membrane|autophagosome|cytosol|axoneme|autophagy|negative regulation of cell proliferation|cellular response to starvation|positive regulation of autophagy|negative regulation of cardiac muscle cell apoptotic process|macroautophagy|neural tube development|cell differentiation|ubiquitin protein …
AMD1	4588.96	0.16788	-3.73714	0.647345	-0.627393	0.000186124	0.000879847	33.6459	27.9688	17.8582	30.0431	30.583	17.1276	20.8821	21.2606	19.0305	17.2011	GeneID:100072355	AMD1	S-adenosylmethionine decarboxylase proenzyme	GO:0004014,GO:0005829,GO:0006557,GO:0006595,GO:0006597,GO:0008295,GO:0019810,GO:0046500	adenosylmethionine decarboxylase activity|cytosol|S-adenosylmethioninamine biosynthetic process|polyamine metabolic process|spermine biosynthetic process|spermidine biosynthetic process|putrescine binding|S-adenosylmethionine metabolic process	path:ecb00270,path:ecb00330	Cysteine and methionine metabolism|Arginine and proline metabolism
AMDHD1	8.05233	0.845694	1.63794	2.61207	1.38519	0.101435	0.182626	0.0315442	0.010081	0.0869594	0.00873743	0.0869989	0.0207821	0.245857	0.132924	0.083484	0.132103	GeneID:100065538	AMDHD1	Probable imidazolonepropionase	GO:0005737,GO:0019556,GO:0019557,GO:0046872,GO:0050480	cytoplasm|histidine catabolic process to glutamate and formamide|histidine catabolic process to glutamate and formate|metal ion binding|imidazolonepropionase activity	path:ecb00340	Histidine metabolism
AMDHD2	1753.83	0.0741033	-1.29523	0.935636	-0.0959809	0.195241	0.303527	18.3969	17.4313	17.1695	18.7954	17.1112	17.074	18.5802	18.3992	16.3577	17.0935	GeneID:100068441	AMDHD2	N-acetylglucosamine-6-phosphate deacetylase	GO:0005975,GO:0006046,GO:0008448,GO:0019262,GO:0046872,GO:0047419	carbohydrate metabolic process|N-acetylglucosamine catabolic process|N-acetylglucosamine-6-phosphate deacetylase activity|N-acetylneuraminate catabolic process|metal ion binding|N-acetylgalactosamine-6-phosphate deacetylase activity	path:ecb00520	Amino sugar and nucleotide sugar metabolism
AMELX	27.6223	0.6014	3.18137	3.76663	1.91328	0.0014658	0.00527194	0.011619	0.0534708	0.0363014	0.0173791	0.0106817	0.0551152	0.223862	0.101689	0.0790728	0.0477743	GeneID:100049799	AMELX	Amelogenin, X isoform	GO:0001649,GO:0001837,GO:0002062,GO:0031214,GO:0032967,GO:0062023	osteoblast differentiation|epithelial to mesenchymal transition|chondrocyte differentiation|biomineral tissue development|positive regulation of collagen biosynthetic process|collagen-containing extracellular matrix
AMER1	1199	0.113236	1.40215	1.11634	0.158774	0.160871	0.261665	2.28502	2.20269	2.04835	2.43589	2.23402	2.54886	3.11176	2.75992	2.28866	2.44658	GeneID:100054310,VGNC:VGNC:15274	AMER1	APC membrane recruitment protein 1
AMER2	11.7782	0.99567	1.07709	2.10297	1.07243	0.281439	0.401412	0.0205804	0.00657718	0.00630389	0.0128263	0.0157669	0.0322024	0	0.00166776	0.0369601	0.068559	GeneID:100058692	Amer2	APC membrane recruitment protein 2	GO:0005546,GO:0005886,GO:0007398,GO:0008013,GO:0016055,GO:0060828,GO:0090090	phosphatidylinositol-4,5-bisphosphate binding|plasma membrane|ectoderm development|beta-catenin binding|Wnt signaling pathway|regulation of canonical Wnt signaling pathway|negative regulation of canonical Wnt signaling pathway
AMFR	14195.5	0.086405	-0.468139	0.972352	-0.0404495	0.639685	0.736832	66.2353	66.2316	62.4372	69.2638	68.9234	66.5486	73.8918	74.1963	62.6069	63.5747	GeneID:100061759	AMFR	E3 ubiquitin-protein ligase AMFR			path:ecb04141	Protein processing in endoplasmic reticulum
AMH	22.9838	0.585164	0.96319	1.47798	0.563625	0.335452	0.458188	0.188829	0.221272	0.356677	0.13076	0.0385772	0.228077	0.127552	0.357048	0.178482	0.563143	GeneID:102148318	AMH	Muellerian-inhibiting factor			path:ecb04024,path:ecb04060,path:ecb04350,path:ecb04390	cAMP signaling pathway|Cytokine-cytokine receptor interaction|TGF-beta signaling pathway|Hippo signaling pathway
AMHR2	19.2976	0.591466	2.02467	2.29346	1.19752	0.0429012	0.0904282	0.0409413	0.043614	0.0752433	0.0604819	0.0334566	0.0809196	0.0382919	0.0530838	0.175431	0.275371	GeneID:100063905,VGNC:VGNC:15276	AMHR2	Anti-Muellerian hormone type-2 receptor
AMIGO1	467.87	0.311544	0.500485	1.11413	0.155923	0.616734	0.717329	1.77189	1.68826	0.960752	1.61567	1.71328	1.28701	2.8444	2.63988	1.11515	1.16901	GeneID:100058158,VGNC:VGNC:15277	AMIGO1	Amphoterin-induced protein 1	GO:0007156,GO:0007157,GO:0007409,GO:0007413,GO:0008076,GO:0015459,GO:0016021,GO:0030424,GO:0030425,GO:0032809,GO:0042552,GO:0043204,GO:0050772,GO:0051965,GO:1901381	homophilic cell adhesion via plasma membrane adhesion molecules|heterophilic cell-cell adhesion via plasma membrane cell adhesion molecules|axonogenesis|axonal fasciculation|voltage-gated potassium channel complex|potassium channel regulator activity|integral component of membrane|axon|dendrite|neuronal cell body membrane|myelination|perikaryon|positive regulation of axonogenesis|positive regulat…
AMIGO2	26.3739	0.848508	2.13604	3.51237	1.81244	0.0326764	0.0725029	0.0320431	0.110597	0.11778	0.06923	0.0294583	0.0379995	0.503488	0.654358	0.0872274	0.0292785	GeneID:100050463,VGNC:VGNC:15278	AMIGO2	Amphoterin-induced protein 2	GO:0005634,GO:0005886,GO:0007156,GO:0007157,GO:0016021,GO:0043066,GO:0043069,GO:0051965	nucleus|plasma membrane|homophilic cell adhesion via plasma membrane adhesion molecules|heterophilic cell-cell adhesion via plasma membrane cell adhesion molecules|integral component of membrane|negative regulation of apoptotic process|negative regulation of programmed cell death|positive regulation of synapse assembly
AMIGO3	2170.75	0.154346	2.37777	1.28967	0.367	0.0174177	0.0434294	9.31497	9.56234	13.1972	8.69956	8.61362	15.5056	11.1512	11.0223	13.5974	15.7193	GeneID:102151043,VGNC:VGNC:15279	AMIGO3	Amphoterin-induced protein 3	GO:0007157,GO:0016021,GO:0051965	heterophilic cell-cell adhesion via plasma membrane cell adhesion molecules|integral component of membrane|positive regulation of synapse assembly
AMMECR1	630.598	0.114859	2.21142	1.19251	0.254002	0.0270067	0.0621581	2.01404	1.89156	1.59579	1.85292	2.05311	2.10882	2.70703	2.12507	2.52529	2.35119	GeneID:100054363	AMMECR1	AMME syndrome candidate gene 1 protein homolog	GO:0005634	nucleus
AMMECR1L	3102.21	0.0541129	-0.777169	0.971271	-0.0420548	0.437059	0.556501	6.86208	6.85972	7.00942	7.09952	7.35925	7.08688	7.29201	7.1216	7.25466	7.2437	GeneID:100067484,VGNC:VGNC:15280	AMMECR1L	AMMECR1-like protein
AMN	45.9881	0.356375	0.842049	1.23122	0.300085	0.399761	0.521877	0.368214	0.592173	0.425676	0.434287	0.513227	0.70429	0.211075	0.600625	0.700566	0.827545	GeneID:106782539	AMN	Protein amnionless	GO:0005768,GO:0005905,GO:0007275,GO:0015031,GO:0016021,GO:0016324	endosome|clathrin-coated pit|multicellular organism development|protein transport|integral component of membrane|apical plasma membrane
AMN1	255.364	0.151191	2.77134	1.337	0.419001	0.00558266	0.0166481	2.56482	2.96687	3.77865	2.75678	2.49889	3.37495	4.3805	4.51383	4.28465	3.93242	GeneID:100069892	AMN1	Protein AMN1 homolog	GO:0006511,GO:0016567,GO:0019005,GO:0031146	ubiquitin-dependent protein catabolic process|protein ubiquitination|SCF ubiquitin ligase complex|SCF-dependent proteasomal ubiquitin-dependent protein catabolic process
AMOT	3298.53	0.152121	-3.48965	0.692147	-0.530849	0.000483661	0.0020045	9.26979	8.95607	5.87255	9.44114	9.39229	5.29568	7.0763	6.73547	6.14618	6.06771	GeneID:100054069,VGNC:VGNC:15281	AMOT	Angiomotin
AMOTL1	5573.57	0.101103	1.83861	1.13752	0.185889	0.0659732	0.128656	8.51628	8.36622	10.7415	8.40928	8.66864	11.3586	9.73839	9.34727	11.5129	11.585	GeneID:100067270	AMOTL1	Angiomotin-like protein 1	GO:0003365,GO:0005923,GO:0008180,GO:0016055,GO:0016324,GO:0030027,GO:0030036,GO:0030334,GO:0031410,GO:0035329,GO:0042802,GO:0043536	establishment of cell polarity involved in ameboidal cell migration|bicellular tight junction|COP9 signalosome|Wnt signaling pathway|apical plasma membrane|lamellipodium|actin cytoskeleton organization|regulation of cell migration|cytoplasmic vesicle|hippo signaling|identical protein binding|positive regulation of blood vessel endothelial cell migration	path:ecb04530	Tight junction
AMOTL2	37729.3	0.114257	-1.3996	0.895078	-0.159914	0.161632	0.262431	143.197	145.287	126.213	144.653	142.855	120.604	153.17	151.553	116.628	119.12	GeneID:100053062,VGNC:VGNC:15282	Amotl2	Angiomotin-like protein 2	GO:0003365,GO:0005923,GO:0016055,GO:0030036,GO:0030334,GO:0031410,GO:0035329,GO:0055037	establishment of cell polarity involved in ameboidal cell migration|bicellular tight junction|Wnt signaling pathway|actin cytoskeleton organization|regulation of cell migration|cytoplasmic vesicle|hippo signaling|recycling endosome
AMPD1	20.5271	0.795253	4.66179	13.062	3.7073	3.13e-06	2.33e-05	0.0539196	0.00738508	0.0353911	0.0128016	0	0.20553	0.590755	0.194753	0.410633	0.0703821	GeneID:100065374,VGNC:VGNC:15283	AMPD1	AMP deaminase 1	GO:0003876,GO:0005829,GO:0010033,GO:0032036,GO:0032264,GO:0043101,GO:0046872	AMP deaminase activity|cytosol|response to organic substance|myosin heavy chain binding|IMP salvage|purine-containing compound salvage|metal ion binding
AMPD2	8009.29	0.118084	-1.01177	0.920523	-0.119474	0.311647	0.43388	28.2158	30.1569	36.1184	28.8159	29.2759	27.9104	32.4656	34.6485	26.4548	26.0927	GeneID:100061723,VGNC:VGNC:15284	AMPD2	AMP deaminase 2	GO:0003876,GO:0005829,GO:0006188,GO:0032264,GO:0043101,GO:0046872,GO:0052652,GO:0097009	AMP deaminase activity|cytosol|IMP biosynthetic process|IMP salvage|purine-containing compound salvage|metal ion binding|cyclic purine nucleotide metabolic process|energy homeostasis
AMPD3	133.042	0.383387	-1.94645	0.596153	-0.746246	0.0516003	0.105244	0.35944	0.407847	1.14846	0.323347	0.397141	0.361731	0.243654	0.211644	0.471279	0.365339	GeneID:100055812,VGNC:VGNC:15285	AMPD3	AMP deaminase 3	GO:0003876,GO:0005576,GO:0005829,GO:0006196,GO:0032264,GO:0034101,GO:0034774,GO:0043101,GO:0043312,GO:0046031,GO:0046034,GO:0046039,GO:0046872,GO:0097009,GO:1904813	AMP deaminase activity|extracellular region|cytosol|AMP catabolic process|IMP salvage|erythrocyte homeostasis|secretory granule lumen|purine-containing compound salvage|neutrophil degranulation|ADP metabolic process|ATP metabolic process|GTP metabolic process|metal ion binding|energy homeostasis|ficolin-1-rich granule lumen
AMPH	5.69045	1.27503	-1.29748	0.317686	-1.65433	0.194465	0.302771	0.0628374	0.0787827	0	0.0361496	0.0222187	0.0286608	0	0	0.0328953	0.00552076	GeneID:100062724,VGNC:VGNC:15286	AMPH	Amphiphysin	GO:0005543,GO:0005829,GO:0005886,GO:0006897,GO:0007268,GO:0008021,GO:0015629,GO:0030054,GO:0030672,GO:0031256,GO:0048488,GO:0061024	phospholipid binding|cytosol|plasma membrane|endocytosis|chemical synaptic transmission|synaptic vesicle|actin cytoskeleton|cell junction|synaptic vesicle membrane|leading edge membrane|synaptic vesicle endocytosis|membrane organization
AMT	390.982	0.118885	0.962506	1.08255	0.114428	0.335795	0.458539	2.70982	2.88338	2.56926	2.97417	2.89443	3.69185	3.12046	2.65036	3.33121	3.21131	GeneID:100053253	AMT	Aminomethyltransferase, mitochondrial	GO:0004047,GO:0005654,GO:0005739,GO:0005759,GO:0006546,GO:0008483,GO:0019464	aminomethyltransferase activity|nucleoplasm|mitochondrion|mitochondrial matrix|glycine catabolic process|transaminase activity|glycine decarboxylation via glycine cleavage system	path:ecb00260,path:ecb00630,path:ecb00670	Glycine, serine and threonine metabolism|Glyoxylate and dicarboxylate metabolism|One carbon pool by folate
AMZ1	370.339	0.295822	1.39136	1.33016	0.411595	0.164117	0.26551	0.546941	0.680369	0.601203	0.382579	0.424852	0.714976	0.49374	0.373653	0.901101	1.21775	GeneID:100059978,VGNC:VGNC:15287	AMZ1	Archaemetzincin-1	GO:0006508,GO:0008233,GO:0008237,GO:0008270	proteolysis|peptidase activity|metallopeptidase activity|zinc ion binding
AMZ2	2116.02	0.131589	-2.21553	0.817029	-0.29154	0.0267239	0.0616336	20.9975	19.2093	28.7675	21.8353	20.7036	22.3642	16.706	19.2594	18.7371	18.719	GeneID:100062918,VGNC:VGNC:15288	AMZ2	Archaemetzincin-2	GO:0008237,GO:0008270	metallopeptidase activity|zinc ion binding
ANAPC1	171.692	0.588829	0.644089	1.30067	0.379258	0.519518	0.634058	0.247659	0.301966	0.870732	0.257247	0.249954	0.295291	0.163653	0.651819	0.15572	1.38357	GeneID:100051869,VGNC:VGNC:15289	ANAPC1	Anaphase-promoting complex subunit 1	GO:0005654,GO:0005680,GO:0005829,GO:0007091,GO:0031145,GO:0051301,GO:0070979	nucleoplasm|anaphase-promoting complex|cytosol|metaphase/anaphase transition of mitotic cell cycle|anaphase-promoting complex-dependent catabolic process|cell division|protein K11-linked ubiquitination
ANAPC10	207.87	0.143508	-0.363266	0.96451	-0.0521316	0.716406	0.799631	3.6198	2.91579	2.99912	2.5395	2.95957	2.85885	3.63531	2.8997	3.16344	2.64328	GeneID:100062837,VGNC:VGNC:15290	ANAPC10	Anaphase-promoting complex subunit 10
ANAPC11	1845.41	0.0941811	-4.04023	0.768164	-0.380514	5.34e-05	0.000294878	31.8376	35.2102	34.9258	35.5581	35.1647	30.9151	26.973	29.1736	28.2288	24.2686	GeneID:100055053	Anapc11	Anaphase-promoting complex subunit 11	GO:0005634,GO:0005654,GO:0005680,GO:0005730,GO:0005737,GO:0006511,GO:0007049,GO:0016567,GO:0031461,GO:0034450,GO:0045842,GO:0046872,GO:0051301,GO:0061630,GO:0070979,GO:0097602	nucleus|nucleoplasm|anaphase-promoting complex|nucleolus|cytoplasm|ubiquitin-dependent protein catabolic process|cell cycle|protein ubiquitination|cullin-RING ubiquitin ligase complex|ubiquitin-ubiquitin ligase activity|positive regulation of mitotic metaphase/anaphase transition|metal ion binding|cell division|ubiquitin protein ligase activity|protein K11-linked ubiquitination|cullin family prot…	path:ecb04110,path:ecb04114,path:ecb04120,path:ecb04914,path:ecb05166	Cell cycle|Oocyte meiosis|Ubiquitin mediated proteolysis|Progesterone-mediated oocyte maturation|Human T-cell leukemia virus 1 infection
ANAPC13	2669.89	0.179587	-3.42264	0.653082	-0.614663	0.000620158	0.00250367	35.8121	31.9713	21.0524	29.9289	31.5795	18.933	25.4013	24.4771	18.138	16.1831	GeneID:100053101	ANAPC13	Anaphase-promoting complex subunit 13	GO:0005680,GO:0007049,GO:0051301,GO:0070979	anaphase-promoting complex|cell cycle|cell division|protein K11-linked ubiquitination	path:ecb04110,path:ecb04114,path:ecb04120,path:ecb04914	Cell cycle|Oocyte meiosis|Ubiquitin mediated proteolysis|Progesterone-mediated oocyte maturation
ANAPC15	576.409	0.0893827	-1.19065	0.928888	-0.106423	0.233792	0.349247	9.13231	9.1711	8.2001	9.81595	9.45801	9.08835	8.76651	9.302	9.06578	8.56069	GeneID:100066106,VGNC:VGNC:15291	Anapc15	Anaphase-promoting complex subunit 15	GO:0005680,GO:0007049,GO:0051301,GO:0090266	anaphase-promoting complex|cell cycle|cell division|regulation of mitotic cell cycle spindle assembly checkpoint
ANAPC16	1506.54	0.107049	-2.50187	0.830573	-0.267821	0.012354	0.0327116	14.9717	15.033	12.3109	14.4307	16.4363	14.1419	11.2842	12.8649	13.1668	12.5669	GeneID:100072806,VGNC:VGNC:15292	ANAPC16	Anaphase-promoting complex subunit 16	GO:0000776,GO:0000777,GO:0005654,GO:0005680,GO:0005829,GO:0007049,GO:0016567,GO:0031145,GO:0051301	kinetochore|condensed chromosome kinetochore|nucleoplasm|anaphase-promoting complex|cytosol|cell cycle|protein ubiquitination|anaphase-promoting complex-dependent catabolic process|cell division
ANAPC2	2086.65	0.104823	-0.982472	0.931104	-0.102986	0.325867	0.448597	14.2992	13.5392	14.834	14.0499	13.7861	12.9366	15.7881	15.5851	12.0828	12.596	GeneID:100059767,VGNC:VGNC:15293	ANAPC2	Anaphase-promoting complex subunit 2	GO:0005654,GO:0005680,GO:0005829,GO:0007049,GO:0031145,GO:0031625,GO:0031915,GO:0045773,GO:0050775,GO:0051301,GO:0070979,GO:0090129	nucleoplasm|anaphase-promoting complex|cytosol|cell cycle|anaphase-promoting complex-dependent catabolic process|ubiquitin protein ligase binding|positive regulation of synaptic plasticity|positive regulation of axon extension|positive regulation of dendrite morphogenesis|cell division|protein K11-linked ubiquitination|positive regulation of synapse maturation
ANAPC4	1401.17	0.12271	5.41433	1.5849	0.664393	6.15e-08	6.89e-07	4.8113	3.74739	5.8528	4.49305	4.83181	7.32225	8.43419	7.30766	8.7627	7.78229	GeneID:100067388,VGNC:VGNC:15294	ANAPC4	Anaphase-promoting complex subunit 4	GO:0004842,GO:0005634,GO:0005654,GO:0005680,GO:0005829,GO:0007049,GO:0019903,GO:0031145,GO:0034399,GO:0045842,GO:0051301,GO:0070979	ubiquitin-protein transferase activity|nucleus|nucleoplasm|anaphase-promoting complex|cytosol|cell cycle|protein phosphatase binding|anaphase-promoting complex-dependent catabolic process|nuclear periphery|positive regulation of mitotic metaphase/anaphase transition|cell division|protein K11-linked ubiquitination
ANAPC5	1413.36	0.0920443	-3.7769	0.785868	-0.347642	0.000158795	0.00076504	12.1041	11.1878	10.6178	11.7451	12.0188	10.9361	8.81542	8.80933	9.64324	9.50997	GeneID:100058548,VGNC:VGNC:15295	ANAPC5	Anaphase-promoting complex subunit 5	GO:0005634,GO:0005654,GO:0005680,GO:0005829,GO:0007049,GO:0019903,GO:0031145,GO:0045842,GO:0051301,GO:0061630,GO:0070979	nucleus|nucleoplasm|anaphase-promoting complex|cytosol|cell cycle|protein phosphatase binding|anaphase-promoting complex-dependent catabolic process|positive regulation of mitotic metaphase/anaphase transition|cell division|ubiquitin protein ligase activity|protein K11-linked ubiquitination
ANAPC7	3209.03	0.0834247	0.699295	1.04127	0.0583385	0.484368	0.60146	20.294	18.842	22.3229	18.729	18.1937	22.7328	22.8369	21.4784	20.6059	19.9572	GeneID:100058376,VGNC:VGNC:49338	ANAPC7	Anaphase-promoting complex subunit 7	GO:0005634,GO:0005654,GO:0005680,GO:0005829,GO:0007049,GO:0019903,GO:0031145,GO:0051301,GO:0070979	nucleus|nucleoplasm|anaphase-promoting complex|cytosol|cell cycle|protein phosphatase binding|anaphase-promoting complex-dependent catabolic process|cell division|protein K11-linked ubiquitination
ANG	51.5871	0.407914	2.54861	2.05568	1.03961	0.0108153	0.0292113	0.170185	0.0725181	0.069505	0.113135	0.184272	0.175659	0.389088	0.371444	0.21877	0.159821	GeneID:100034041	ANG	Angiogenin	GO:0001525,GO:0003677,GO:0004519,GO:0004540,GO:0005576,GO:0005634,GO:0005730,GO:0017148,GO:0030154,GO:0030426,GO:0031410,GO:0042803,GO:0043025	angiogenesis|DNA binding|endonuclease activity|ribonuclease activity|extracellular region|nucleus|nucleolus|negative regulation of translation|cell differentiation|growth cone|cytoplasmic vesicle|protein homodimerization activity|neuronal cell body
ANGEL1	1055.32	0.13233	-2.38805	0.803288	-0.31601	0.0169381	0.0424284	3.64768	3.33621	2.53966	3.7485	3.18821	2.90304	2.4857	3.16607	2.59003	2.77635	GeneID:100058855,VGNC:VGNC:15296	Angel1	Protein angel homolog 1	GO:0005634,GO:0005783,GO:0005801,GO:0005829,GO:0008190,GO:0019904,GO:0048471	nucleus|endoplasmic reticulum|cis-Golgi network|cytosol|eukaryotic initiation factor 4E binding|protein domain specific binding|perinuclear region of cytoplasm
ANGEL2	1773.36	0.0827679	3.6253	1.23119	0.300058	0.000288629	0.00127998	6.77617	5.83178	6.00245	5.18653	5.66681	6.79986	8.05526	7.91935	7.76935	7.58454	GeneID:100050459,VGNC:VGNC:15297	ANGEL2	Protein angel homolog 2	GO:0003730,GO:0005737,GO:0015030,GO:0045930,GO:0070935	mRNA 3'-UTR binding|cytoplasm|Cajal body|negative regulation of mitotic cell cycle|3'-UTR-mediated mRNA stabilization
ANGPT1	13.4003	0.628374	1.43135	1.86532	0.899423	0.15233	0.250727	0.0386119	0.0259135	0.0390292	0.0128341	0.0567955	0.0152631	0.115562	0.101379	0.0394158	0.0661509	GeneID:100056482,VGNC:VGNC:15298	ANGPT1	Angiopoietin-1
ANGPT2	161.753	0.263062	2.48849	1.57421	0.654626	0.0128287	0.0337985	0.491099	0.526647	0.53485	0.275083	0.364532	0.733378	0.575	0.456339	1.06042	0.806048	GeneID:100051890,VGNC:VGNC:15299	ANGPT2	Angiopoietin-2
ANGPT4	941.192	0.432053	0.511743	1.16562	0.2211	0.608831	0.710247	1.36348	1.64716	1.62724	1.5718	1.61411	2.98376	0.500926	0.607016	2.52834	3.03059	GeneID:100067818	ANGPT4	Angiopoietin-4	GO:0001525,GO:0005576,GO:0030971	angiogenesis|extracellular region|receptor tyrosine kinase binding	path:ecb04010,path:ecb04014,path:ecb04015,path:ecb04066,path:ecb04151	MAPK signaling pathway|Ras signaling pathway|Rap1 signaling pathway|HIF-1 signaling pathway|PI3K-Akt signaling pathway
ANGPTL1	548.572	0.211283	7.45526	2.97971	1.57517	8.97e-14	3.05e-12	1.81336	1.33817	2.10563	0.981737	1.03561	3.75241	4.75398	4.33364	5.40377	4.48118	GeneID:100052931,VGNC:VGNC:15300	ANGPTL1	Angiopoietin-related protein 1	GO:0005102,GO:0005615,GO:0007169	signaling receptor binding|extracellular space|transmembrane receptor protein tyrosine kinase signaling pathway
ANGPTL2	13754.8	0.245863	5.72884	2.65463	1.40851	1.01e-08	1.34e-07	28.3173	28.2741	66.0474	27.3933	27.7414	92.3604	113.002	109.366	94.5507	85.3689	GeneID:100067146,VGNC:VGNC:15301	ANGPTL2	Angiopoietin-related protein 2	GO:0005102,GO:0005615,GO:0007275,GO:0062023,GO:0070062	signaling receptor binding|extracellular space|multicellular organism development|collagen-containing extracellular matrix|extracellular exosome
ANGPTL3	124.822	0.329649	1.54794	1.42432	0.510278	0.121636	0.210297	1.19286	0.795256	0.921915	0.45951	0.544685	0.694805	1.81757	1.36739	0.887061	1.04663	GeneID:100054159,VGNC:VGNC:15302	ANGPTL3	Angiopoietin-related protein 3	GO:0001525,GO:0004857,GO:0004859,GO:0005178,GO:0005576,GO:0005615,GO:0005769,GO:0005794,GO:0006071,GO:0006631,GO:0006644,GO:0007160,GO:0007165,GO:0007229,GO:0008083,GO:0008201,GO:0008203,GO:0009395,GO:0009725,GO:0009986,GO:0010519,GO:0019915,GO:0030027,GO:0030335,GO:0042632,GO:0045766,GO:0048844,GO:0050996,GO:0051004,GO:0051005,GO:0055088,GO:0055090,GO:0055091,GO:0070328	angiogenesis|enzyme inhibitor activity|phospholipase inhibitor activity|integrin binding|extracellular region|extracellular space|early endosome|Golgi apparatus|glycerol metabolic process|fatty acid metabolic process|phospholipid metabolic process|cell-matrix adhesion|signal transduction|integrin-mediated signaling pathway|growth factor activity|heparin binding|cholesterol metabolic process|phosp…
ANGPTL4	3179.87	0.135823	-1.26906	0.887385	-0.172368	0.204418	0.314402	28.8909	30.3288	43.9124	27.2924	26.9642	29.9208	29.0845	30.0499	28.2969	29.3413	GeneID:100067036	ANGPTL4	Angiopoietin-related protein 4	GO:0001525,GO:0004857,GO:0005615,GO:0030154,GO:0042802,GO:0051005,GO:0070328,GO:2000352	angiogenesis|enzyme inhibitor activity|extracellular space|cell differentiation|identical protein binding|negative regulation of lipoprotein lipase activity|triglyceride homeostasis|negative regulation of endothelial cell apoptotic process	path:ecb03320,path:ecb04979	PPAR signaling pathway|Cholesterol metabolism
ANGPTL6	163.645	0.174914	-0.966157	0.889463	-0.168994	0.333966	0.456833	1.44648	1.76881	1.29735	1.46829	1.19443	1.66057	1.38528	1.28869	1.07085	1.28606	GeneID:100058425	ANGPTL6	Angiopoietin-related protein 6	GO:0001525,GO:0030141,GO:0030154,GO:0070062	angiogenesis|secretory granule|cell differentiation|extracellular exosome
ANGPTL7	132.915	0.286517	0.494376	1.10316	0.141647	0.621041	0.721342	0.970675	1.458	0.713576	0.94776	0.795701	1.24704	0.74142	0.723673	1.5689	1.41354	GeneID:100051411,VGNC:VGNC:15304	ANGPTL7	Angiopoietin-related protein 7
ANGPTL8	22.0729	0.550872	0.727624	1.32027	0.400828	0.466844	0.585064	0.248249	0.185119	0.0253467	0.206288	0.169055	0.263502	0.197787	0.107292	0.198146	0.399054	GeneID:111774288	Angptl8	Angiopoietin-like protein 8	GO:0005179,GO:0005576,GO:0010954,GO:0019216,GO:0044255,GO:0045444,GO:0048469,GO:0050746,GO:0051005,GO:0070328	hormone activity|extracellular region|positive regulation of protein processing|regulation of lipid metabolic process|cellular lipid metabolic process|fat cell differentiation|cell maturation|regulation of lipoprotein metabolic process|negative regulation of lipoprotein lipase activity|triglyceride homeostasis	path:ecb04979	Cholesterol metabolism
ANK1	3543.42	0.235523	5.74633	2.55513	1.35339	9.12e-09	1.22e-07	3.77759	3.58918	3.20053	3.7245	3.68471	6.82421	13.8764	13.4486	7.93101	6.14611	GeneID:100055459,VGNC:VGNC:15306	ANK1	Ankyrin-1
ANK2	5716.59	0.276961	-0.163377	0.969122	-0.0452492	0.870221	0.912308	3.72553	4.06274	1.9552	3.81208	3.5711	2.24141	5.18184	4.77915	2.4835	2.76494	GeneID:100064198	ANK2	Ankyrin-2			path:ecb05205	Proteoglycans in cancer
ANK3	12176.7	0.219622	5.89269	2.45235	1.29416	3.8e-09	5.56e-08	7.65087	6.6201	7.27342	5.91251	6.33595	11.0044	24.9089	23.0454	14.6859	13.2878	GeneID:100062775	ANK3	Ankyrin-3			path:ecb05205	Proteoglycans in cancer
ANKAR	115.673	0.2717	3.33161	1.8728	0.905198	0.00086344	0.00333095	0.351478	0.285371	0.139667	0.199975	0.244528	0.381766	0.441272	0.452641	0.703945	0.426757	GeneID:100069288,VGNC:VGNC:15307	ANKAR	Ankyrin and armadillo repeat-containing protein	GO:0016021	integral component of membrane
ANKDD1A	2.72646	1.32193	1.17048	2.92268	1.54729	0.241809	0.358091	0.00839628	0	0	0	0.0192975	0.0124463	0.00392647	0.00816486	0.0333321	0.0287695	GeneID:100066607,VGNC:VGNC:15308	ANKDD1A	Ankyrin repeat and death domain-containing protein 1A	GO:0007165	signal transduction
ANKDD1B	25.3341	0.3749	1.97911	1.67246	0.741968	0.0478036	0.098865	0.0780597	0.0962229	0.117843	0.120464	0.0922667	0.203874	0.239885	0.211459	0.0822147	0.146471	GeneID:100073282,VGNC:VGNC:15309	ANKDD1B	Ankyrin repeat and death domain-containing protein 1B	GO:0007165	signal transduction
ANKEF1	36.7135	0.542825	1.84958	2.00555	1.004	0.0643738	0.12604	0.0698152	0.164765	0.113504	0.129417	0.148116	0.0796086	0.577631	0.365567	0.146193	0.147212	GeneID:100051345,VGNC:VGNC:15310	ANKEF1	Ankyrin repeat and EF-hand domain-containing protein 1	GO:0005509	calcium ion binding
ANKFN1	7.0368	0.926554	-0.0715591	0.955082	-0.0663034	0.942953	0.960517	0.0468627	0.025273	0	0.00243385	0.0269266	0.0144724	0.00821815	0.0256337	0.029899	0.0234169	GeneID:100070645,VGNC:VGNC:15311	ANKFN1	Ankyrin repeat and fibronectin type-III domain-containing protein 1
ANKFY1	7360.65	0.0633201	-0.0855346	0.996253	-0.00541606	0.931836	0.953056	16.7271	16.0757	16.7607	16.6668	16.9964	17.2194	18.8983	16.7993	16.4396	17.9146	GeneID:100072709,VGNC:VGNC:15312	ANKFY1	Rabankyrin-5	GO:0005765,GO:0005768,GO:0005769,GO:0005829,GO:0006897,GO:0010008,GO:0016020,GO:0016197,GO:0017137,GO:0034058,GO:0042147,GO:0043231,GO:0044354,GO:0046872,GO:0048549,GO:0070062,GO:0090160,GO:1901981	lysosomal membrane|endosome|early endosome|cytosol|endocytosis|endosome membrane|membrane|endosomal transport|Rab GTPase binding|endosomal vesicle fusion|retrograde transport, endosome to Golgi|intracellular membrane-bounded organelle|macropinosome|metal ion binding|positive regulation of pinocytosis|extracellular exosome|Golgi to lysosome transport|phosphatidylinositol phosphate binding
ANKH	3083.41	0.182938	-2.92986	0.68969	-0.535981	0.00339118	0.0108382	8.92636	8.57158	5.15793	8.63542	9.2645	6.46579	4.73552	4.78993	6.81587	6.73031	GeneID:100070193,VGNC:VGNC:15313	ANKH	Progressive ankylosis protein homolog	GO:0001501,GO:0005315,GO:0005886,GO:0005887,GO:0007626,GO:0015114,GO:0016021,GO:0019867,GO:0030500,GO:0030504,GO:0055085	skeletal system development|inorganic phosphate transmembrane transporter activity|plasma membrane|integral component of plasma membrane|locomotory behavior|phosphate ion transmembrane transporter activity|integral component of membrane|outer membrane|regulation of bone mineralization|inorganic diphosphate transmembrane transporter activity|transmembrane transport
ANKHD1	8651.24	0.0738783	-2.08122	0.898906	-0.153757	0.0374133	0.0810629	16.611	15.9904	14.9518	15.8199	15.7407	14.357	14.0196	13.4009	16.5854	16.6055	GeneID:100072419	ANKHD1	Ankyrin repeat and KH domain-containing protein 1	GO:0003723,GO:0005737,GO:0045087	RNA binding|cytoplasm|innate immune response
ANKIB1	4138.48	0.0680609	-1.25616	0.942461	-0.0854953	0.209058	0.320194	11.7633	12.5944	12.1887	11.3993	11.2797	11.2857	10.5994	11.159	12.963	12.8075	GeneID:100061269,VGNC:VGNC:15314	ANKIB1	Ankyrin repeat and IBR domain-containing protein 1	GO:0000151,GO:0000209,GO:0005737,GO:0006511,GO:0031624,GO:0032436,GO:0046872,GO:0061630	ubiquitin ligase complex|protein polyubiquitination|cytoplasm|ubiquitin-dependent protein catabolic process|ubiquitin conjugating enzyme binding|positive regulation of proteasomal ubiquitin-dependent protein catabolic process|metal ion binding|ubiquitin protein ligase activity
ANKLE2	5602.81	0.0561451	0.0927907	1.00362	0.00520975	0.92607	0.949226	19.8034	19.9809	21.113	20.8031	20.8613	20.0184	22.1322	22.2269	22.2921	21.7587	GeneID:100061570,VGNC:VGNC:15315	ANKLE2	Ankyrin repeat and LEM domain-containing protein 2	GO:0005783,GO:0005789,GO:0007084,GO:0007417,GO:0016020,GO:0019888,GO:0030176,GO:0035307,GO:0042326,GO:0043066,GO:0050790,GO:0051301,GO:0051721	endoplasmic reticulum|endoplasmic reticulum membrane|mitotic nuclear envelope reassembly|central nervous system development|membrane|protein phosphatase regulator activity|integral component of endoplasmic reticulum membrane|positive regulation of protein dephosphorylation|negative regulation of phosphorylation|negative regulation of apoptotic process|regulation of catalytic activity|cell divisio…
ANKMY1	187.783	0.297171	5.01491	2.80945	1.49029	5.31e-07	4.74e-06	0.193541	0.26157	0.372839	0.172453	0.102899	0.573795	0.51906	0.600901	0.724692	0.838938	GeneID:100146642	ANKMY1	Ankyrin repeat and MYND domain-containing protein 1	GO:0046872	metal ion binding
ANKMY2	2655.09	0.0993791	-0.0991253	0.993195	-0.00985099	0.921039	0.946784	17.5451	17.1604	16.5135	16.1354	15.9914	19.0015	15.2219	14.6678	20.2049	18.0876	GeneID:100052981,VGNC:VGNC:15316	ANKMY2	Ankyrin repeat and MYND domain-containing protein 2	GO:0005929,GO:0019899,GO:0046872	cilium|enzyme binding|metal ion binding
ANKRA2	763.908	0.103144	-1.02525	0.929322	-0.105749	0.305246	0.426979	5.91566	6.05959	6.20938	6.65071	5.75093	6.50187	5.04844	5.4693	6.26922	6.69187	GeneID:100073292,VGNC:VGNC:15317	ANKRA2	Ankyrin repeat family A protein 2	GO:0005634,GO:0005829,GO:0005856,GO:0016020,GO:0019901,GO:0031625,GO:0042826,GO:0043254,GO:0050750,GO:1990393	nucleus|cytosol|cytoskeleton|membrane|protein kinase binding|ubiquitin protein ligase binding|histone deacetylase binding|regulation of protein complex assembly|low-density lipoprotein particle receptor binding|3M complex
ANKRD1	32929.7	0.212393	5.96425	2.40621	1.26677	2.46e-09	3.72e-08	177.144	166.648	242.557	159.645	161.799	333.053	609.169	600.873	427.628	320.345	GeneID:100071482,VGNC:VGNC:15318	ANKRD1	Ankyrin repeat domain-containing protein 1	GO:0001650,GO:0002039,GO:0003677,GO:0003713,GO:0003714,GO:0003779,GO:0005634,GO:0005667,GO:0005737,GO:0005829,GO:0006357,GO:0031432,GO:0031674,GO:0035690,GO:0035914,GO:0035994,GO:0042826,GO:0043065,GO:0043517,GO:0045445,GO:0048471,GO:0050714,GO:0055008,GO:0061629,GO:0070412,GO:0071222,GO:0071260,GO:0071347,GO:0071356,GO:0071560,GO:2000279	fibrillar center|p53 binding|DNA binding|transcription coactivator activity|transcription corepressor activity|actin binding|nucleus|transcription factor complex|cytoplasm|cytosol|regulation of transcription by RNA polymerase II|titin binding|I band|cellular response to drug|skeletal muscle cell differentiation|response to muscle stretch|histone deacetylase binding|positive regulation of apoptoti…
ANKRD10	3057.21	0.197203	4.53069	1.85763	0.893466	5.88e-06	4.08e-05	7.92718	7.66355	13.3889	6.68676	6.66144	14.3051	18.7479	19.1553	15.1823	15.0523	GeneID:100066458,VGNC:VGNC:15319	ANKRD10	Ankyrin repeat domain-containing protein 10
ANKRD11	12071.7	0.19454	-2.74294	0.690823	-0.533612	0.0060891	0.0179236	28.9462	30.3562	18.0992	27.1031	26.6254	19.9798	14.356	13.7235	23.1738	24.4536	GeneID:100050107	ANKRD11	Ankyrin repeat domain-containing protein 11	GO:0001701,GO:0001894,GO:0005634,GO:0005654,GO:0005829,GO:0005886,GO:0035264,GO:0042475,GO:0048705,GO:0060325,GO:0060348	in utero embryonic development|tissue homeostasis|nucleus|nucleoplasm|cytosol|plasma membrane|multicellular organism growth|odontogenesis of dentin-containing tooth|skeletal system morphogenesis|face morphogenesis|bone development
ANKRD12	2852.85	0.129098	3.23082	1.33523	0.417092	0.00123434	0.00455523	4.93412	4.60563	5.75695	3.55688	3.91722	5.52214	6.82762	6.0828	6.55207	6.95995	GeneID:100049929,VGNC:VGNC:15320	ANKRD12	Ankyrin repeat domain-containing protein 12	GO:0005654,GO:0005829	nucleoplasm|cytosol
ANKRD13A	4409.3	0.142832	1.61988	1.17395	0.231371	0.105258	0.188178	18.195	17.2419	21.427	17.7025	16.4941	19.5958	26.7713	27.3689	18.9333	19.5747	GeneID:100066442,VGNC:VGNC:15321	ANKRD13A	Ankyrin repeat domain-containing protein 13A	GO:0005770,GO:0005886	late endosome|plasma membrane
ANKRD13B	1215.64	0.105604	-3.95922	0.748404	-0.418112	7.52e-05	0.000396522	7.30394	8.11913	6.07872	7.26871	7.52395	5.98622	4.9445	6.09784	5.64287	5.9382	GeneID:100072173,VGNC:VGNC:15322	ANKRD13B	Ankyrin repeat domain-containing protein 13B	GO:0005769,GO:0005770,GO:0005886,GO:0043231	early endosome|late endosome|plasma membrane|intracellular membrane-bounded organelle
ANKRD13C	1415.32	0.0691331	4.22903	1.22465	0.292366	2.35e-05	0.000141638	5.45203	5.32249	5.37945	5.50053	4.63463	6.78082	6.63182	7.05079	6.81656	6.58753	GeneID:100053662,VGNC:VGNC:15323	ANKRD13C	Ankyrin repeat domain-containing protein 13C	GO:0005102,GO:0005783,GO:0005789,GO:0006621,GO:0010869,GO:0048471,GO:2000209	signaling receptor binding|endoplasmic reticulum|endoplasmic reticulum membrane|protein retention in ER lumen|regulation of receptor biosynthetic process|perinuclear region of cytoplasm|regulation of anoikis
ANKRD13D	891.979	0.136601	1.56288	1.15949	0.213491	0.11808	0.205478	6.61714	6.97184	7.07236	6.84392	7.39275	8.68995	9.39924	10.1683	7.70615	6.53727	GeneID:100059036,VGNC:VGNC:15324	ANKRD13D	Ankyrin repeat domain-containing protein 13D	GO:0005770,GO:0005886	late endosome|plasma membrane
ANKRD16	579.942	0.125068	2.60599	1.25347	0.325925	0.00916098	0.0253364	4.87356	5.56827	5.2484	3.76167	4.27678	6.02507	5.53108	5.84443	6.5875	7.30446	GeneID:100070343,VGNC:VGNC:15325	Ankrd16	Ankyrin repeat domain-containing protein 16	GO:0005634,GO:0005737,GO:0006400	nucleus|cytoplasm|tRNA modification
ANKRD17	14751.5	0.0665742	0.316235	1.0147	0.0210531	0.751824	0.825738	18.4281	17.5783	15.2858	16.1486	16.5114	16.382	18.5079	17.9248	18.7112	18.1414	GeneID:100055546	ANKRD17	Ankyrin repeat domain-containing protein 17	GO:0000785,GO:0001955,GO:0003682,GO:0003723,GO:0005634,GO:0005737,GO:0006275,GO:0016020,GO:0016032,GO:0031965,GO:0042742,GO:0043123,GO:0045087,GO:0045787,GO:0051151,GO:1900087,GO:1900245,GO:1900246	chromatin|blood vessel maturation|chromatin binding|RNA binding|nucleus|cytoplasm|regulation of DNA replication|membrane|viral process|nuclear membrane|defense response to bacterium|positive regulation of I-kappaB kinase/NF-kappaB signaling|innate immune response|positive regulation of cell cycle|negative regulation of smooth muscle cell differentiation|positive regulation of G1/S transition of m…
ANKRD2	605.731	0.141904	17.1903	5.42404	2.43937	3.14e-66	8.81e-63	0.864399	1.07023	1.19936	0.951379	1.06833	5.06883	5.25768	6.01762	7.52537	5.62289	GeneID:100070700,VGNC:VGNC:15326	ANKRD2	Ankyrin repeat domain-containing protein 2	GO:0000122,GO:0000791,GO:0001817,GO:0003682,GO:0005634,GO:0005737,GO:0005829,GO:0006357,GO:0006936,GO:0007517,GO:0008307,GO:0010832,GO:0016605,GO:0031432,GO:0031674,GO:0035914,GO:0043231,GO:0043422,GO:0043619,GO:0045445,GO:0045662,GO:0061629,GO:1902253,GO:2000291	negative regulation of transcription by RNA polymerase II|euchromatin|regulation of cytokine production|chromatin binding|nucleus|cytoplasm|cytosol|regulation of transcription by RNA polymerase II|muscle contraction|muscle organ development|structural constituent of muscle|negative regulation of myotube differentiation|PML body|titin binding|I band|skeletal muscle cell differentiation|intracellul…
ANKRD23	145.632	0.255328	4.08695	2.06124	1.04351	4.37e-05	0.000246135	0.371847	0.632518	0.865265	0.398703	0.463154	0.954248	1.22286	1.17228	1.05442	1.52072	GeneID:100051256,VGNC:VGNC:15328	ANKRD23	Ankyrin repeat domain-containing protein 23	GO:0005654,GO:0005829,GO:0009612,GO:0014704,GO:0015629,GO:0030016,GO:0031432	nucleoplasm|cytosol|response to mechanical stimulus|intercalated disc|actin cytoskeleton|myofibril|titin binding
ANKRD24	8.04495	0.871845	-1.07843	0.521151	-0.940226	0.28084	0.400843	0.00835588	0.052073	0.0268742	0.083322	0.0384092	0.0701896	0.00390758	0.0121884	0.00947762	0.0190874	GeneID:100146929	ANKRD24	Ankyrin repeat domain-containing protein 24
ANKRD27	3796.43	0.0866479	-2.7359	0.848473	-0.23706	0.00622106	0.018261	15.2412	14.6621	13.7169	14.6474	14.1883	13.2919	11.4847	11.2873	14.1582	14.5817	GeneID:100055611,VGNC:VGNC:15329	ANKRD27	Ankyrin repeat domain-containing protein 27	GO:0005764,GO:0005769,GO:0005770,GO:0005886,GO:0015031,GO:0030659,GO:0042470	lysosome|early endosome|late endosome|plasma membrane|protein transport|cytoplasmic vesicle membrane|melanosome
ANKRD28	3988.38	0.13842	9.13052	2.40135	1.26385	6.82e-20	5.63e-18	5.21289	4.50615	5.73281	4.00689	4.14117	9.97497	14.3986	13.0839	11.3963	10.6186	GeneID:100052418,VGNC:VGNC:15330	ANKRD28	Serine/threonine-protein phosphatase 6 regulatory ankyrin repeat subunit A	GO:0000139,GO:0005654,GO:0005829,GO:0048208	Golgi membrane|nucleoplasm|cytosol|COPII vesicle coating
ANKRD29	20.6594	0.420875	3.88326	3.10452	1.63437	0.000103065	0.00052334	0.0729593	0.05596	0.120678	0.0485017	0.0536592	0.129782	0.225185	0.191561	0.281363	0.324989	GeneID:100059056,VGNC:VGNC:15331	ANKRD29	Ankyrin repeat domain-containing protein 29
ANKRD31	9.54594	0.646719	-0.777203	0.705818	-0.502632	0.437039	0.556501	0.0230996	0.0287909	0.0106133	0.0326317	0.0276071	0.0159796	0.00864192	0.0179703	0.0445411	0.00527665	GeneID:100073283	ANKRD31	Putative ankyrin repeat domain-containing protein 31
ANKRD33	8.32251	0.677163	1.35595	1.88975	0.918196	0.175116	0.278805	0.0368706	0.0441873	0.0592918	0.0536173	0.0593187	0.136639	0.0431058	0.206163	0.0209102	0.0947516	GeneID:100062582	ANKRD33	Photoreceptor ankyrin repeat protein	GO:0000122,GO:0005634,GO:0005829,GO:0035914,GO:2000678	negative regulation of transcription by RNA polymerase II|nucleus|cytosol|skeletal muscle cell differentiation|negative regulation of transcription regulatory region DNA binding
ANKRD33B	328.674	0.37583	2.679	2.00952	1.00685	0.00738415	0.02113	0.36327	0.365701	0.465672	0.315451	0.387401	0.414642	1.4219	1.26113	0.362593	0.529009	GeneID:100070835	Ankrd33b	Ankyrin repeat domain-containing protein 33B	GO:0003677	DNA binding
ANKRD34A	50.6049	0.381194	1.43915	1.46266	0.548596	0.150107	0.247889	0.18019	0.223945	0.447677	0.160824	0.300632	0.50783	0.518071	0.447793	0.325493	0.205804	GeneID:100065323,VGNC:VGNC:15332	Ankrd34a	Ankyrin repeat domain-containing protein 34A
ANKRD34B	17.1078	0.6661	-0.0479346	0.978111	-0.0319293	0.961768	0.973736	0.0702022	0.144228	0.110589	0.0583361	0.0322697	0.0346883	0.0328297	0.0292574	0.159253	0.177545	GeneID:100073257,VGNC:VGNC:15333	ANKRD34B	Ankyrin repeat domain-containing protein 34B	GO:0005634,GO:0005737	nucleus|cytoplasm
ANKRD35	68.6043	0.359349	2.29881	1.77286	0.826076	0.0215155	0.0518287	0.130074	0.176417	0.166172	0.142359	0.134164	0.263358	0.13946	0.148084	0.460599	0.398586	GeneID:100065173,VGNC:VGNC:15335	ANKRD35	Ankyrin repeat domain-containing protein 35
ANKRD37	114.907	0.755472	-1.1921	0.535666	-0.900595	0.233223	0.348583	0.447973	0.987841	12.6994	0.912021	1.11196	1.85936	1.00556	1.45935	2.10867	2.63502	GeneID:100630630	ANKRD37	Ankyrin repeat domain-containing protein 37	GO:0005634,GO:0005739,GO:0005829	nucleus|mitochondrion|cytosol
ANKRD39	1597.72	0.151665	1.31485	1.14823	0.199416	0.188561	0.295766	30.7174	29.9954	27.9365	28.202	32.7106	32.187	41.588	46.5361	31.1635	28.952	GeneID:100062047	ANKRD39	Ankyrin repeat domain-containing protein 39
ANKRD40	4637.97	0.119924	-4.82871	0.669392	-0.579076	1.37e-06	1.11e-05	25.9773	23.8359	18.2039	25.1692	25.6536	15.4536	17.3126	18.667	16.4913	15.8639	GeneID:100070058,VGNC:VGNC:15336	Ankrd40	Ankyrin repeat domain-containing protein 40
ANKRD42	588.004	0.131964	1.44582	1.14139	0.190796	0.148227	0.245197	1.85497	1.84788	1.96437	1.63598	1.74655	2.21819	1.79943	1.7502	2.42468	2.70149	GeneID:100061659	Ankrd42	Ankyrin repeat domain-containing protein 42	GO:0005634,GO:0051059,GO:0051091,GO:0051092,GO:1900017	nucleus|NF-kappaB binding|positive regulation of DNA-binding transcription factor activity|positive regulation of NF-kappaB transcription factor activity|positive regulation of cytokine production involved in inflammatory response
ANKRD44	298.49	0.156391	2.2377	1.27452	0.349956	0.0252405	0.0588735	0.683859	0.55314	0.536297	0.546055	0.479201	0.622983	0.879196	0.8513	0.780718	0.608064	GeneID:100070473	ANKRD44	Serine/threonine-protein phosphatase 6 regulatory ankyrin repeat subunit B
ANKRD45	30.0329	0.345813	2.65836	1.89119	0.919296	0.00785214	0.022235	0.0458564	0.05862	0.0702304	0.063509	0.0646413	0.126888	0.097215	0.163506	0.15257	0.06285	GeneID:100060817,VGNC:VGNC:15337	ANKRD45	Ankyrin repeat domain-containing protein 45
ANKRD46	698.728	0.108282	-2.97645	0.799796	-0.322296	0.00291605	0.00954059	3.91172	3.61293	3.19934	4.03338	4.20339	3.05614	2.99296	3.05209	3.27538	3.63153	GeneID:100055980,VGNC:VGNC:15338	ANKRD46	Ankyrin repeat domain-containing protein 46	GO:0016021	integral component of membrane
ANKRD49	309.193	0.160943	0.0279069	1.00312	0.00449142	0.977736	0.984993	1.49421	1.3513	1.93786	1.26806	1.76824	1.46093	1.98229	1.71581	1.47844	1.60373	GeneID:100060970,VGNC:VGNC:15339	ANKRD49	Ankyrin repeat domain-containing protein 49	GO:0005634,GO:0007283,GO:0030154,GO:0045893	nucleus|spermatogenesis|cell differentiation|positive regulation of transcription, DNA-templated
ANKRD50	4330.73	0.0677413	1.30143	1.06301	0.0881605	0.193112	0.301119	9.02516	8.53103	8.01109	8.38342	8.53865	8.47725	10.0699	9.01951	10.0806	9.93062	GeneID:100063702,VGNC:VGNC:15340	ANKRD50	Ankyrin repeat domain-containing protein 50	GO:0005768,GO:0015031,GO:1990126	endosome|protein transport|retrograde transport, endosome to plasma membrane
ANKRD52	9073.21	0.13343	0.857414	1.08253	0.114405	0.391216	0.513381	16.0701	16.9688	22.5625	16.6496	16.6617	18.3177	22.7848	23.5943	17.5737	18.8616	GeneID:100059440,VGNC:VGNC:15341	Ankrd52	Serine/threonine-protein phosphatase 6 regulatory ankyrin repeat subunit C
ANKRD53	170.742	0.197942	1.40969	1.21339	0.279038	0.15863	0.258832	0.532997	0.834011	0.767014	0.706142	0.859816	0.735432	1.23686	0.855695	0.912528	0.993548	GeneID:100060148	ANKRD53	Ankyrin repeat domain-containing protein 53	GO:0000922,GO:0005737,GO:0005819,GO:0007080,GO:0031116,GO:0051301,GO:0060236,GO:1902412	spindle pole|cytoplasm|spindle|mitotic metaphase plate congression|positive regulation of microtubule polymerization|cell division|regulation of mitotic spindle organization|regulation of mitotic cytokinesis
ANKRD54	1805.44	0.071791	-2.0229	0.904238	-0.145226	0.0430835	0.0907296	15.8004	15.9119	16.2959	15.6233	15.6277	14.4214	14.9824	16.9728	14.2003	14.8088	GeneID:100054842	ANKRD54	Ankyrin repeat domain-containing protein 54	GO:0005634,GO:0005737,GO:0006913,GO:0019887,GO:0030496,GO:0044877,GO:0045648,GO:1902531	nucleus|cytoplasm|nucleocytoplasmic transport|protein kinase regulator activity|midbody|protein-containing complex binding|positive regulation of erythrocyte differentiation|regulation of intracellular signal transduction
ANKRD55	85.3611	0.345604	-8.08606	0.144129	-2.79457	6.16e-16	2.92e-14	0.839619	1.05555	0.342339	0.70232	1.01726	0.14287	0.0832091	0.140585	0.11983	0.114315	GeneID:100061880,VGNC:VGNC:15342	ANKRD55	Ankyrin repeat domain-containing protein 55
ANKRD6	235.051	0.282589	4.97574	2.65018	1.40609	6.5e-07	5.71e-06	0.273745	0.389784	0.448305	0.270267	0.289039	0.610692	1.36888	1.26775	0.682473	0.708899	GeneID:100071064	ANKRD6	Ankyrin repeat domain-containing protein 6	GO:0005634,GO:0005737,GO:0043231,GO:0090090,GO:2000096	nucleus|cytoplasm|intracellular membrane-bounded organelle|negative regulation of canonical Wnt signaling pathway|positive regulation of Wnt signaling pathway, planar cell polarity pathway
ANKRD61	68.5646	0.315032	0.946788	1.22967	0.298268	0.343747	0.466312	0.593477	0.417746	0.607485	0.337099	0.262442	0.593921	0.555072	0.321434	0.57942	0.815125	GeneID:100629209,VGNC:VGNC:15343	Ankrd61	Ankyrin repeat domain-containing protein 61
ANKRD63	7.29873	1.02902	0.630667	1.56805	0.648969	0.528259	0.641767	0.00957339	0.0229463	0.0703772	0.0278433	0	0.0094608	0.0582002	0.102405	0.038005	0.00546713	GeneID:111768309	ANKRD63	Ankyrin repeat domain-containing protein 63
ANKRD65	18.2835	0.577433	-0.11605	0.954613	-0.0670114	0.907613	0.938135	0.0397006	0.166526	0.109445	0.0783515	0.050185	0.0931801	0.0649802	0.101342	0.0225152	0.164373	GeneID:100147581	ANKRD65	Ankyrin repeat domain-containing protein 65
ANKRD9	286.826	0.180727	1.02855	1.13752	0.185887	0.30369	0.425525	3.69209	3.17562	4.95644	3.8003	3.85521	4.66969	3.89369	5.64405	5.51471	3.59219	GeneID:106782552	ANKRD9	Ankyrin repeat domain-containing protein 9	GO:0005829,GO:0016020,GO:0043194,GO:0043687,GO:0044325,GO:0072659	cytosol|membrane|axon initial segment|post-translational protein modification|ion channel binding|protein localization to plasma membrane
ANKS1A	5441.33	0.124352	4.78072	1.50994	0.594493	1.75e-06	1.39e-05	8.73084	8.75111	11.9813	8.74529	8.78524	13.6178	16.7325	16.6717	13.7654	13.7758	GeneID:100062898,VGNC:VGNC:15344	ANKS1A	Ankyrin repeat and SAM domain-containing protein 1A	GO:0005654,GO:0005829,GO:0006929,GO:0016322,GO:0043005,GO:0046875,GO:0048013,GO:1901187	nucleoplasm|cytosol|substrate-dependent cell migration|neuron remodeling|neuron projection|ephrin receptor binding|ephrin receptor signaling pathway|regulation of ephrin receptor signaling pathway
ANKS1B	628.199	0.140086	5.37797	1.68574	0.753381	7.53e-08	8.3e-07	0.343619	0.343547	0.260469	0.294981	0.253212	0.403001	0.541473	0.575983	0.523961	0.610076	GeneID:100052606	ANKS1B	Ankyrin repeat and sterile alpha motif domain-containing protein 1B	GO:0005829,GO:0005886,GO:0014069,GO:0015030,GO:0030054,GO:0043197,GO:0043231,GO:0045211,GO:0046875,GO:1900383	cytosol|plasma membrane|postsynaptic density|Cajal body|cell junction|dendritic spine|intracellular membrane-bounded organelle|postsynaptic membrane|ephrin receptor binding|regulation of synaptic plasticity by receptor localization to synapse
ANKS3	1789.48	0.107858	-3.76118	0.754884	-0.405674	0.000169113	0.00080805	9.58341	10.0491	7.95615	8.56656	8.05983	7.38204	5.74361	6.88912	7.12488	8.00337	GeneID:100066145,VGNC:VGNC:15345	Anks3	Ankyrin repeat and SAM domain-containing protein 3
ANKS4B	5.8785	1.13582	2.23597	5.81451	2.53966	0.0253536	0.0590623	0	0.00463428	0.0355338	0	0	0.0573216	0.0180834	0.0376034	0.060308	0.0717699	GeneID:100057947,VGNC:VGNC:15346	ANKS4B	Ankyrin repeat and SAM domain-containing protein 4B	GO:0005789,GO:0005886,GO:0005902,GO:0005903,GO:0030154,GO:0034622,GO:0034976,GO:1904106,GO:1904970	endoplasmic reticulum membrane|plasma membrane|microvillus|brush border|cell differentiation|cellular protein-containing complex assembly|response to endoplasmic reticulum stress|protein localization to microvillus|brush border assembly
ANKS6	1850.73	0.133181	1.21361	1.11855	0.161631	0.224896	0.338449	3.69995	3.70196	4.56008	3.57996	3.69589	5.31618	3.49069	3.98107	4.71405	5.15476	GeneID:100063895,VGNC:VGNC:15347	ANKS6	Ankyrin repeat and SAM domain-containing protein 6	GO:0005737,GO:0005929	cytoplasm|cilium
ANKUB1	114.848	0.367728	0.80471	1.22766	0.295915	0.420987	0.542316	0.283902	0.281827	0.187004	0.269318	0.214806	0.332703	0.187986	0.117272	0.484447	0.487823	GeneID:100058185	ANKUB1	Protein ANKUB1
ANKZF1	463.196	0.141671	-2.82853	0.757481	-0.400719	0.00467625	0.0143517	3.74854	3.85209	2.68926	3.86275	3.66766	2.94116	2.3594	2.74253	3.32747	2.87315	GeneID:100056175,VGNC:VGNC:15348	ANKZF1	Ankyrin repeat and zinc finger domain-containing protein 1	GO:0003676,GO:0005737,GO:0016020,GO:0030433,GO:0036266,GO:0046872,GO:0070301,GO:0071630,GO:0072671	nucleic acid binding|cytoplasm|membrane|ubiquitin-dependent ERAD pathway|Cdc48p-Npl4p-Vms1p AAA ATPase complex|metal ion binding|cellular response to hydrogen peroxide|nuclear protein quality control by the ubiquitin-proteasome system|mitochondria-associated ubiquitin-dependent protein catabolic process
ANLN	17467.9	0.093453	-4.90363	0.727864	-0.458259	9.41e-07	7.94e-06	72.4187	56.1391	79.6958	64.5819	65.7236	50.3641	53.1204	51.3369	52.0958	52.2948	GeneID:100070572,VGNC:VGNC:15349	ANLN	Anillin
ANO1	7.9143	1.06246	1.68413	3.45654	1.78933	0.0921559	0.169016	0	0.042523	0.00339634	0	0.0169894	0.0146102	0.0449391	0.0395358	0.0293455	0.101314	GeneID:100061836,VGNC:VGNC:15350	ANO1	Anoctamin-1	GO:0005227,GO:0005229,GO:0005247,GO:0005254,GO:0005737,GO:0005886,GO:0006812,GO:0006821,GO:0007200,GO:0007275,GO:0015111,GO:0015705,GO:0016324,GO:0034220,GO:0034605,GO:0034707,GO:0035774,GO:0046983,GO:0050965,GO:0070062,GO:1902476	calcium activated cation channel activity|intracellular calcium activated chloride channel activity|voltage-gated chloride channel activity|chloride channel activity|cytoplasm|plasma membrane|cation transport|chloride transport|phospholipase C-activating G protein-coupled receptor signaling pathway|multicellular organism development|iodide transmembrane transporter activity|iodide transport|apica…
ANO10	1987.72	0.128102	-1.72992	0.857611	-0.221605	0.0836453	0.156139	10.1229	11.1373	9.18973	11.0761	10.5294	10.3615	7.66106	7.73735	10.713	10.6363	GeneID:100054874	ANO10	Anoctamin-10	GO:0005227,GO:0005229,GO:0005622,GO:0005886,GO:0006812,GO:0006821,GO:0016020,GO:0016021,GO:0034220	calcium activated cation channel activity|intracellular calcium activated chloride channel activity|intracellular|plasma membrane|cation transport|chloride transport|membrane|integral component of membrane|ion transmembrane transport
ANO2	19.8149	0.454183	1.86858	1.80085	0.848676	0.0616816	0.121794	0.0388857	0.0792238	0.0893317	0.0928996	0.0268117	0.0864638	0.1182	0.0850813	0.148858	0.188757	GeneID:100051900,VGNC:VGNC:15351	ANO2	Anoctamin-2	GO:0005229,GO:0005654,GO:0005886,GO:0034220,GO:0034707,GO:0042803,GO:0046982,GO:0097730	intracellular calcium activated chloride channel activity|nucleoplasm|plasma membrane|ion transmembrane transport|chloride channel complex|protein homodimerization activity|protein heterodimerization activity|non-motile cilium
ANO3	59.397	0.474983	-0.998545	0.71982	-0.474292	0.318015	0.440125	0.129505	0.187072	0.0285609	0.124833	0.100009	0.0631375	0.142119	0.100748	0.0822585	0.0414159	GeneID:100072243,VGNC:VGNC:15352	ANO3	Anoctamin-3	GO:0005229,GO:0005886,GO:0016021,GO:0016048,GO:0017128,GO:0034220,GO:0046983,GO:0050982,GO:0061590,GO:0061591	intracellular calcium activated chloride channel activity|plasma membrane|integral component of membrane|detection of temperature stimulus|phospholipid scramblase activity|ion transmembrane transport|protein dimerization activity|detection of mechanical stimulus|calcium activated phosphatidylcholine scrambling|calcium activated galactosylceramide scrambling
ANO4	6.0104	0.786957	1.59191	2.38298	1.25277	0.111404	0.196315	0.0265587	0.0254632	0.0162701	0	0.00813876	0.0349951	0.04554	0.0172178	0.0251034	0.0657237	GeneID:100066706,VGNC:VGNC:15353	ANO4	Anoctamin-4	GO:0005229,GO:0005622,GO:0005886,GO:0016021,GO:0017128,GO:0046983,GO:0061589,GO:0061590,GO:0061591	intracellular calcium activated chloride channel activity|intracellular|plasma membrane|integral component of membrane|phospholipid scramblase activity|protein dimerization activity|calcium activated phosphatidylserine scrambling|calcium activated phosphatidylcholine scrambling|calcium activated galactosylceramide scrambling
ANO5	4339.91	0.132914	5.70058	1.69078	0.757685	1.19e-08	1.56e-07	6.93762	6.01544	7.88525	6.07997	6.30671	9.87004	14.1921	13.0886	11.9195	9.94843	GeneID:100072055,VGNC:VGNC:15354	ANO5	Anoctamin-5	GO:0005229,GO:0005622,GO:0005789,GO:0005886,GO:0006821,GO:0016021,GO:0031982,GO:0034220,GO:0046983	intracellular calcium activated chloride channel activity|intracellular|endoplasmic reticulum membrane|plasma membrane|chloride transport|integral component of membrane|vesicle|ion transmembrane transport|protein dimerization activity
ANO6	24905	0.124748	1.63225	1.15158	0.20362	0.102626	0.184434	49.6019	46.983	72.1215	48.4142	46.5486	62.1162	65.2375	62.4174	64.7089	64.7438	GeneID:100055262,VGNC:VGNC:15355	ANO6	Anoctamin-6	GO:0002407,GO:0002543,GO:0005227,GO:0005229,GO:0005244,GO:0005247,GO:0005622,GO:0005829,GO:0005886,GO:0006812,GO:0006821,GO:0007596,GO:0009986,GO:0016020,GO:0017121,GO:0017128,GO:0030501,GO:0032060,GO:0034220,GO:0034707,GO:0034767,GO:0035579,GO:0035590,GO:0035630,GO:0035725,GO:0042803,GO:0043065,GO:0043312,GO:0045794,GO:0046931,GO:0060100,GO:0061589,GO:0061590,GO:0061591,GO:0070062,GO:0070588,GO:…	dendritic cell chemotaxis|activation of blood coagulation via clotting cascade|calcium activated cation channel activity|intracellular calcium activated chloride channel activity|voltage-gated ion channel activity|voltage-gated chloride channel activity|intracellular|cytosol|plasma membrane|cation transport|chloride transport|blood coagulation|cell surface|membrane|phospholipid scrambling|phospho…
ANO8	3084.17	0.102333	-3.35165	0.78841	-0.342983	0.000803316	0.003132	13.7061	12.5014	10.0306	12.5595	12.5662	9.98101	10.8365	10.7199	10.002	9.35689	GeneID:100146761	ANO8	Anoctamin-8	GO:0005229,GO:0005788,GO:0005886,GO:0006821,GO:0016021,GO:0034220,GO:0043687,GO:0044267	intracellular calcium activated chloride channel activity|endoplasmic reticulum lumen|plasma membrane|chloride transport|integral component of membrane|ion transmembrane transport|post-translational protein modification|cellular protein metabolic process
ANO9	18.8154	0.471305	-0.572145	0.829518	-0.269655	0.567224	0.674605	0.0763932	0.134278	0.163798	0.137541	0.111199	0.15099	0.0714497	0.0371438	0.108311	0.181776	GeneID:100054456	ANO9	Anoctamin-9	GO:0005229,GO:0005622,GO:0005886,GO:0006821,GO:0016021,GO:0017128,GO:0034220,GO:0061589,GO:0061590,GO:0061591,GO:1902939	intracellular calcium activated chloride channel activity|intracellular|plasma membrane|chloride transport|integral component of membrane|phospholipid scramblase activity|ion transmembrane transport|calcium activated phosphatidylserine scrambling|calcium activated phosphatidylcholine scrambling|calcium activated galactosylceramide scrambling|negative regulation of intracellular calcium activated …
ANOS1	258.375	0.151073	-0.892846	0.910743	-0.134885	0.37194	0.493935	0.765873	0.896509	0.572839	0.880626	0.715009	0.668858	0.785722	0.71301	0.723907	0.78659	GeneID:100053718	ANOS1	Anosmin-1	GO:0004867,GO:0005201,GO:0005576,GO:0005615,GO:0005886,GO:0006935,GO:0007155,GO:0007411,GO:0008201,GO:0008543,GO:0031012	serine-type endopeptidase inhibitor activity|extracellular matrix structural constituent|extracellular region|extracellular space|plasma membrane|chemotaxis|cell adhesion|axon guidance|heparin binding|fibroblast growth factor receptor signaling pathway|extracellular matrix
ANP32A	2728.6	0.160633	-0.644682	0.930735	-0.103557	0.519133	0.633652	19.9183	17.8916	23.7589	20.2808	18.0193	20.6558	14.9989	15.0123	25.6951	21.6772	GeneID:100065117	ANP32A	Acidic leucine-rich nuclear phosphoprotein 32 family member A	GO:0005634,GO:0005737,GO:0005783,GO:0006913,GO:0016363,GO:0042393,GO:0048471	nucleus|cytoplasm|endoplasmic reticulum|nucleocytoplasmic transport|nuclear matrix|histone binding|perinuclear region of cytoplasm
ANP32B	4926.08	0.145532	-5.90055	0.551441	-0.85872	3.62e-09	5.32e-08	78.787	72.4595	59.6417	80.3761	79.9451	44.4761	33.6125	36.2226	50.9638	50.9552	GeneID:100064179	ANP32B	Acidic leucine-rich nuclear phosphoprotein 32 family member B	GO:0005634,GO:0005737,GO:0005783,GO:0006913,GO:0042393,GO:0048471	nucleus|cytoplasm|endoplasmic reticulum|nucleocytoplasmic transport|histone binding|perinuclear region of cytoplasm
ANP32E	3440.44	0.09281	-1.83138	0.888861	-0.16997	0.0670445	0.130456	14.2086	11.4066	15.2466	12.0903	13.0346	11.8922	11.3897	11.75	13.3527	13.3722	GeneID:100054493,VGNC:VGNC:15356	Anp32e	Acidic leucine-rich nuclear phosphoprotein 32 family member E	GO:0000812,GO:0005634,GO:0005737,GO:0019212,GO:0031410,GO:0042393,GO:0043486	Swr1 complex|nucleus|cytoplasm|phosphatase inhibitor activity|cytoplasmic vesicle|histone binding|histone exchange
ANPEP	7.22724	0.809328	0.384132	1.24047	0.310889	0.70088	0.787468	0.0196312	0	0.0766678	0.032626	0.0225596	0.0388007	0.0596728	0.0477254	0.0167	0.0336328	GeneID:100050397,VGNC:VGNC:15357	ANPEP	Aminopeptidase N	GO:0001525,GO:0001618,GO:0004177,GO:0005615,GO:0005737,GO:0005765,GO:0005793,GO:0005886,GO:0006508,GO:0008237,GO:0008270,GO:0009897,GO:0016021,GO:0030154,GO:0030667,GO:0038023,GO:0042277,GO:0043171,GO:0043312,GO:0070006,GO:0070062	angiogenesis|virus receptor activity|aminopeptidase activity|extracellular space|cytoplasm|lysosomal membrane|endoplasmic reticulum-Golgi intermediate compartment|plasma membrane|proteolysis|metallopeptidase activity|zinc ion binding|external side of plasma membrane|integral component of membrane|cell differentiation|secretory granule membrane|signaling receptor activity|peptide binding|peptide c…
ANTXR1	8923.9	0.0633362	12.7868	1.75305	0.809867	1.94e-37	6.96e-35	14.869	14.7669	15.8443	15.216	15.3682	25.7852	29.7623	29.4488	27.8559	27.5281	GeneID:100061334,VGNC:VGNC:15358	ANTXR1	Anthrax toxin receptor 1	GO:0001568,GO:0004888,GO:0005518,GO:0005886,GO:0009897,GO:0009986,GO:0010008,GO:0016021,GO:0022414,GO:0031258,GO:0031527,GO:0031532,GO:0034446,GO:0046872,GO:0051015,GO:1901202,GO:1901998,GO:1905050	blood vessel development|transmembrane signaling receptor activity|collagen binding|plasma membrane|external side of plasma membrane|cell surface|endosome membrane|integral component of membrane|reproductive process|lamellipodium membrane|filopodium membrane|actin cytoskeleton reorganization|substrate adhesion-dependent cell spreading|metal ion binding|actin filament binding|negative regulation o…
ANTXR2	5360.99	0.204986	-5.59472	0.451613	-1.14684	2.21e-08	2.71e-07	35.9578	33.4365	15.7357	32.0266	33.0768	15.4694	13.0497	12.0217	15.9949	15.0157	GeneID:100051770,VGNC:VGNC:15359	ANTXR2	Anthrax toxin receptor 2	GO:0004888,GO:0005576,GO:0005789,GO:0005886,GO:0009897,GO:0009986,GO:0010008,GO:0016021,GO:0022414,GO:0046872,GO:1901998	transmembrane signaling receptor activity|extracellular region|endoplasmic reticulum membrane|plasma membrane|external side of plasma membrane|cell surface|endosome membrane|integral component of membrane|reproductive process|metal ion binding|toxin transport
ANXA1	25252.3	0.21785	-4.87791	0.478752	-1.06265	1.07e-06	8.93e-06	521.981	495.865	420.535	494.205	512.378	295.446	155.634	153.781	311.41	320.208	GeneID:100033940	ANXA1	Annexin A1	GO:0001891,GO:0002250,GO:0002548,GO:0002685,GO:0005198,GO:0005509,GO:0005544,GO:0005615,GO:0005634,GO:0005737,GO:0006909,GO:0006954,GO:0007166,GO:0007187,GO:0008360,GO:0010165,GO:0014839,GO:0016323,GO:0016324,GO:0016328,GO:0019834,GO:0030073,GO:0030216,GO:0030659,GO:0030674,GO:0030850,GO:0031018,GO:0031232,GO:0031313,GO:0031340,GO:0031394,GO:0031514,GO:0031532,GO:0031901,GO:0032355,GO:0032652,GO:…	phagocytic cup|adaptive immune response|monocyte chemotaxis|regulation of leukocyte migration|structural molecule activity|calcium ion binding|calcium-dependent phospholipid binding|extracellular space|nucleus|cytoplasm|phagocytosis|inflammatory response|cell surface receptor signaling pathway|G protein-coupled receptor signaling pathway, coupled to cyclic nucleotide second messenger|regulation o…
ANXA10	2.93756	1.53515	2.47391	13.9077	3.79781	0.0133645	0.0349803	0.012488	0	0.0114755	0	0	0.123412	0.116799	0.0850068	0	0.0142632	GeneID:100067630	ANXA10	Annexin A10	GO:0005509,GO:0005544	calcium ion binding|calcium-dependent phospholipid binding
ANXA11	2899.8	0.135211	4.88342	1.5804	0.66029	1.04e-06	8.71e-06	14.1687	15.4659	17.7732	15.8358	15.0782	24.1683	31.5191	29.9118	22.1366	22.3242	GeneID:100064425,VGNC:VGNC:15360	ANXA11	Annexin A11	GO:0005509,GO:0005544,GO:0005635,GO:0005654,GO:0005819,GO:0006909,GO:0008429,GO:0030496,GO:0032506,GO:0042470,GO:0044548,GO:0048306,GO:0051592	calcium ion binding|calcium-dependent phospholipid binding|nuclear envelope|nucleoplasm|spindle|phagocytosis|phosphatidylethanolamine binding|midbody|cytokinetic process|melanosome|S100 protein binding|calcium-dependent protein binding|response to calcium ion
ANXA13	10.1246	0.860184	-2.04605	0.295252	-1.75998	0.0407513	0.086784	0.0733949	0.0996875	0.123647	0.0152473	0.146195	0.0664874	0.0114409	0.0475813	0	0.0139714	GeneID:100067174,VGNC:VGNC:15361	ANXA13	Annexin A13	GO:0001786,GO:0005509,GO:0005544,GO:0005654,GO:0005886,GO:0016323,GO:0016324,GO:0042997,GO:0042998,GO:0045121,GO:0070382,GO:1901611	phosphatidylserine binding|calcium ion binding|calcium-dependent phospholipid binding|nucleoplasm|plasma membrane|basolateral plasma membrane|apical plasma membrane|negative regulation of Golgi to plasma membrane protein transport|positive regulation of Golgi to plasma membrane protein transport|membrane raft|exocytic vesicle|phosphatidylglycerol binding
ANXA2	91830.2	0.0746383	-6.16493	0.726916	-0.46014	7.05e-10	1.19e-08	1236.5	1227.22	1322.12	1287.41	1264.73	944.908	1032.82	1049.48	899.538	920.203	GeneID:100054320,VGNC:VGNC:50573	ANXA2	Annexin A2
ANXA3	739.414	0.0921167	-6.30563	0.668568	-0.580854	2.87e-10	5.22e-09	7.96134	8.114	7.28102	8.27547	8.407	5.20148	5.02018	6.14934	5.98071	5.88184	GeneID:100059394,VGNC:VGNC:15362	ANXA3	Annexin A3	GO:0005509,GO:0005544,GO:0005737,GO:0005829,GO:0005886,GO:0006909,GO:0010595,GO:0016020,GO:0019834,GO:0021766,GO:0030424,GO:0030425,GO:0030670,GO:0031100,GO:0042581,GO:0042742,GO:0043025,GO:0043312,GO:0045766,GO:0048306,GO:0051054,GO:0051091,GO:0051384,GO:0070062,GO:0070848	calcium ion binding|calcium-dependent phospholipid binding|cytoplasm|cytosol|plasma membrane|phagocytosis|positive regulation of endothelial cell migration|membrane|phospholipase A2 inhibitor activity|hippocampus development|axon|dendrite|phagocytic vesicle membrane|animal organ regeneration|specific granule|defense response to bacterium|neuronal cell body|neutrophil degranulation|positive regula…
ANXA4	4203.64	0.13946	4.77842	1.58711	0.666398	1.77e-06	1.4e-05	20.9004	20.8393	24.0571	21.7722	21.4089	29.4173	42.1031	45.8304	32.5133	32.0022	GeneID:100050657,VGNC:VGNC:15363	ANXA4	Annexin A4	GO:0005509,GO:0005544,GO:0008201,GO:0035374,GO:0042802,GO:0048306	calcium ion binding|calcium-dependent phospholipid binding|heparin binding|chondroitin sulfate binding|identical protein binding|calcium-dependent protein binding
ANXA5	13064	0.126829	-2.65995	0.791489	-0.337358	0.00781522	0.0221447	143.846	138.202	165.483	154.075	148.42	153.319	98.982	109.239	134.733	128.857	GeneID:100072241,VGNC:VGNC:15364	ANXA5	Annexin A5	GO:0005388,GO:0005509,GO:0005544,GO:0005622,GO:0007596,GO:0008201,GO:0009897,GO:0010033,GO:0017046,GO:0030195,GO:0030971,GO:0043065,GO:0051260,GO:0051283,GO:0051592,GO:0060090,GO:0071284,GO:0072563,GO:0097066,GO:0097211,GO:1901317,GO:1902721	calcium-transporting ATPase activity|calcium ion binding|calcium-dependent phospholipid binding|intracellular|blood coagulation|heparin binding|external side of plasma membrane|response to organic substance|peptide hormone binding|negative regulation of blood coagulation|receptor tyrosine kinase binding|positive regulation of apoptotic process|protein homooligomerization|negative regulation of se…
ANXA6	33941.2	0.0995411	2.66444	1.20182	0.265221	0.00771166	0.0218961	204.113	204.019	220.542	213.971	204.39	258.332	296.972	296.182	235.628	235.727	GeneID:100071569,VGNC:VGNC:15365	ANXA6	Annexin A6	GO:0001755,GO:0001786,GO:0003418,GO:0005262,GO:0005509,GO:0005525,GO:0005544,GO:0005739,GO:0005765,GO:0005925,GO:0006937,GO:0008201,GO:0008289,GO:0015276,GO:0015485,GO:0016020,GO:0019899,GO:0031214,GO:0031902,GO:0034220,GO:0035374,GO:0038023,GO:0042470,GO:0042803,GO:0044877,GO:0048306,GO:0048471,GO:0051015,GO:0051260,GO:0051283,GO:0051560,GO:0062023,GO:0070062,GO:0070509,GO:0097190	neural crest cell migration|phosphatidylserine binding|growth plate cartilage chondrocyte differentiation|calcium channel activity|calcium ion binding|GTP binding|calcium-dependent phospholipid binding|mitochondrion|lysosomal membrane|focal adhesion|regulation of muscle contraction|heparin binding|lipid binding|ligand-gated ion channel activity|cholesterol binding|membrane|enzyme binding|biominer…
ANXA7	9929.81	0.0726917	-1.53468	0.925587	-0.111559	0.124862	0.214684	92.2407	84.7913	97.6052	95.9414	95.0849	86.1653	92.3568	96.6965	93.3075	85.2846	GeneID:100072856,VGNC:VGNC:15366	ANXA7	Annexin A7	GO:0005509,GO:0005544	calcium ion binding|calcium-dependent phospholipid binding
ANXA9	63.2574	0.314873	0.760889	1.18065	0.239583	0.446723	0.565547	0.526191	0.647426	0.427114	0.364375	0.467621	0.459336	0.475736	0.349654	0.825615	0.931534	GeneID:100059291,VGNC:VGNC:15367	ANXA9	Annexin A9	GO:0001786,GO:0005509,GO:0005543,GO:0005544,GO:0005829,GO:0009986,GO:0015464,GO:0042803,GO:0098609	phosphatidylserine binding|calcium ion binding|phospholipid binding|calcium-dependent phospholipid binding|cytosol|cell surface|acetylcholine receptor activity|protein homodimerization activity|cell-cell adhesion
AOAH	15.2988	1.2358	-1.61966	0.249726	-2.00158	0.105306	0.188178	0.00211342	0	0.217511	0.0122934	0.0174865	0.0104428	0.00988331	0.00205517	0.0119857	0.0313801	GeneID:100055508,VGNC:VGNC:15368	AOAH	Acyloxyacyl hydrolase	GO:0005509,GO:0005576,GO:0006631,GO:0009104,GO:0031410,GO:0050528	calcium ion binding|extracellular region|fatty acid metabolic process|lipopolysaccharide catabolic process|cytoplasmic vesicle|acyloxyacyl hydrolase activity
AOC2	97.8534	0.223971	-0.799999	0.883207	-0.179176	0.423711	0.544527	0.767568	0.61859	0.408888	0.411352	0.562476	0.522184	0.509811	0.421885	0.624569	0.489161	GeneID:100630218,VGNC:VGNC:15370	AOC2	Retina-specific copper amine oxidase
AOC3	36.2019	0.45287	1.52054	1.61172	0.688604	0.128376	0.219317	0.0656819	0.0963113	0.134914	0.173371	0.0390718	0.152728	0.122863	0.1315	0.148999	0.317726	GeneID:100065767	AOC3	Membrane primary amine oxidase	GO:0005507,GO:0005769,GO:0005783,GO:0005794,GO:0005886,GO:0007155,GO:0008131,GO:0009308,GO:0009986,GO:0016021,GO:0046677,GO:0048038,GO:0052593,GO:0052594,GO:0052595,GO:0052596,GO:1902283	copper ion binding|early endosome|endoplasmic reticulum|Golgi apparatus|plasma membrane|cell adhesion|primary amine oxidase activity|amine metabolic process|cell surface|integral component of membrane|response to antibiotic|quinone binding|tryptamine:oxygen oxidoreductase (deaminating) activity|aminoacetone:oxygen oxidoreductase(deaminating) activity|aliphatic-amine oxidase activity|phenethylamin…	path:ecb00260,path:ecb00350,path:ecb00360,path:ecb00410	Glycine, serine and threonine metabolism|Tyrosine metabolism|Phenylalanine metabolism|beta-Alanine metabolism
AOX1	132.121	0.6928	3.85842	6.37805	2.67312	0.000114121	0.000571216	0.102852	0.132744	0.225376	0.108478	0.109102	0.320565	1.93133	1.9388	0.0897382	0.221391	GeneID:100070976	AOX1	Aldehyde oxidase	GO:0004031,GO:0004854,GO:0005506,GO:0005829,GO:0009055,GO:0009115,GO:0017144,GO:0042802,GO:0042803,GO:0042816,GO:0043546,GO:0050660,GO:0051287,GO:0051537,GO:0055114,GO:0070062,GO:0071949,GO:0102797,GO:0102798	aldehyde oxidase activity|xanthine dehydrogenase activity|iron ion binding|cytosol|electron transfer activity|xanthine catabolic process|drug metabolic process|identical protein binding|protein homodimerization activity|vitamin B6 metabolic process|molybdopterin cofactor binding|flavin adenine dinucleotide binding|NAD binding|2 iron, 2 sulfur cluster binding|oxidation-reduction process|extracellu…	path:ecb00280,path:ecb00350,path:ecb00380,path:ecb00750,path:ecb00760,path:ecb00830,path:ecb00982,path:ecb04630	Valine, leucine and isoleucine degradation|Tyrosine metabolism|Tryptophan metabolism|Vitamin B6 metabolism|Nicotinate and nicotinamide metabolism|Retinol metabolism|Drug metabolism - cytochrome P450|Jak-STAT signaling pathway
AOX4	53.6267	0.44624	-2.03835	0.532335	-0.909594	0.0415145	0.0880752	0.159216	0.361996	0.367856	0.234367	0.393116	0.161839	0.0510559	0.119439	0.309583	0.218219	GeneID:100067782	Aox4	Aldehyde oxidase 4	GO:0004031,GO:0004854,GO:0005506,GO:0005829,GO:0009055,GO:0009115,GO:0017144,GO:0030151,GO:0042803,GO:0043546,GO:0050250,GO:0050660,GO:0051287,GO:0051537,GO:0055114,GO:0071949,GO:0102797,GO:0102798	aldehyde oxidase activity|xanthine dehydrogenase activity|iron ion binding|cytosol|electron transfer activity|xanthine catabolic process|drug metabolic process|molybdenum ion binding|protein homodimerization activity|molybdopterin cofactor binding|retinal oxidase activity|flavin adenine dinucleotide binding|NAD binding|2 iron, 2 sulfur cluster binding|oxidation-reduction process|FAD binding|geran…	path:ecb00280,path:ecb00350,path:ecb00380,path:ecb00750,path:ecb00760,path:ecb00830,path:ecb00982,path:ecb04630	Valine, leucine and isoleucine degradation|Tyrosine metabolism|Tryptophan metabolism|Vitamin B6 metabolism|Nicotinate and nicotinamide metabolism|Retinol metabolism|Drug metabolism - cytochrome P450|Jak-STAT signaling pathway
AP1AR	459.018	0.121936	-2.43039	0.814309	-0.296351	0.0150827	0.0386428	3.324	3.62764	2.72304	3.54379	3.8491	2.62793	2.89062	3.01919	2.95202	3.17453	GeneID:100072722,VGNC:VGNC:15371	AP1AR	AP-1 complex-associated regulatory protein	GO:0001920,GO:0005768,GO:0005769,GO:0005770,GO:0005794,GO:0005829,GO:0015031,GO:0019894,GO:0030133,GO:0034315,GO:0034613,GO:0035650,GO:0048203,GO:1900025,GO:2000146	negative regulation of receptor recycling|endosome|early endosome|late endosome|Golgi apparatus|cytosol|protein transport|kinesin binding|transport vesicle|regulation of Arp2/3 complex-mediated actin nucleation|cellular protein localization|AP-1 adaptor complex binding|vesicle targeting, trans-Golgi to endosome|negative regulation of substrate adhesion-dependent cell spreading|negative regulation…
AP1B1	6924.76	0.094827	-2.55786	0.845248	-0.242554	0.0105319	0.0285421	26.0475	25.4588	26.2865	26.4428	27.3109	23.434	25.1241	26.3719	20.5844	21.4071	GeneID:100059054,VGNC:VGNC:15372	AP1B1	AP-1 complex subunit beta-1	GO:0000139,GO:0005215,GO:0005765,GO:0005794,GO:0005829,GO:0006886,GO:0007368,GO:0007507,GO:0016192,GO:0019886,GO:0019901,GO:0030131,GO:0030276,GO:0030659,GO:0030665,GO:0032588,GO:0043231,GO:0050690	Golgi membrane|transporter activity|lysosomal membrane|Golgi apparatus|cytosol|intracellular protein transport|determination of left/right symmetry|heart development|vesicle-mediated transport|antigen processing and presentation of exogenous peptide antigen via MHC class II|protein kinase binding|clathrin adaptor complex|clathrin binding|cytoplasmic vesicle membrane|clathrin-coated vesicle membra…
AP1G1	6598.13	0.0926642	-4.49465	0.749244	-0.416493	6.97e-06	4.76e-05	21.0671	18.9931	15.6814	19.241	19.7351	14.9778	14.4286	13.8587	16.2811	15.2233	GeneID:100054483,VGNC:VGNC:15373	AP1G1	AP-1 complex subunit gamma-1	GO:0000139,GO:0005215,GO:0005737,GO:0005765,GO:0005794,GO:0005829,GO:0006886,GO:0016020,GO:0017137,GO:0019886,GO:0019894,GO:0030119,GO:0030121,GO:0030136,GO:0030659,GO:0030665,GO:0030742,GO:0032438,GO:0032588,GO:0035646,GO:0043231,GO:0043323,GO:0045954,GO:0050690,GO:0055037,GO:0090160	Golgi membrane|transporter activity|cytoplasm|lysosomal membrane|Golgi apparatus|cytosol|intracellular protein transport|membrane|Rab GTPase binding|antigen processing and presentation of exogenous peptide antigen via MHC class II|kinesin binding|AP-type membrane coat adaptor complex|AP-1 adaptor complex|clathrin-coated vesicle|cytoplasmic vesicle membrane|clathrin-coated vesicle membrane|GTP-dep…
AP1G2	999.918	0.0720982	3.57239	1.19546	0.257563	0.000353736	0.00152886	6.60478	5.56077	6.12662	5.90924	6.00184	7.6858	7.9618	7.40774	7.3498	7.55951	GeneID:100052094,VGNC:VGNC:15374	AP1G2	AP-1 complex subunit gamma-like 2	GO:0000139,GO:0005794,GO:0005798,GO:0006886,GO:0010008,GO:0016020,GO:0016032,GO:0016192,GO:0030121,GO:0030133	Golgi membrane|Golgi apparatus|Golgi-associated vesicle|intracellular protein transport|endosome membrane|membrane|viral process|vesicle-mediated transport|AP-1 adaptor complex|transport vesicle
AP1M1	6639.77	0.102612	-3.92942	0.756176	-0.403206	8.52e-05	0.000443758	61.8612	57.717	56.427	57.9085	54.6612	44.1337	50.777	52.6541	39.132	42.579	GeneID:100069477,VGNC:VGNC:15375	AP1M1	AP-1 complex subunit mu-1	GO:0000139,GO:0005765,GO:0005829,GO:0005886,GO:0006886,GO:0016020,GO:0019886,GO:0030131,GO:0030659,GO:0030665,GO:0032438,GO:0032588,GO:0035579,GO:0035646,GO:0043312,GO:0050690,GO:0070062	Golgi membrane|lysosomal membrane|cytosol|plasma membrane|intracellular protein transport|membrane|antigen processing and presentation of exogenous peptide antigen via MHC class II|clathrin adaptor complex|cytoplasmic vesicle membrane|clathrin-coated vesicle membrane|melanosome organization|trans-Golgi network membrane|specific granule membrane|endosome to melanosome transport|neutrophil degranul…
AP1M2	3.0038	1.23358	2.61434	9.35019	3.225	0.00894008	0.0248151	0	0.0098205	0.00941245	0	0.00941673	0.0404901	0.0383206	0.129489	0.0116181	0.0584952	GeneID:100055078,VGNC:VGNC:15376	AP1M2	AP-1 complex subunit mu-2	GO:0005794,GO:0006886,GO:0016192,GO:0030131,GO:0030665	Golgi apparatus|intracellular protein transport|vesicle-mediated transport|clathrin adaptor complex|clathrin-coated vesicle membrane
AP1S1	3886.57	0.0995218	-5.4587	0.686218	-0.54326	4.8e-08	5.5e-07	46.7353	43.3894	44.7196	48.2242	47.7875	32.9986	35.6065	37.8777	31.056	29.0797	GeneID:100060194	Ap1s1	AP-1 complex subunit sigma-1A	GO:0005794,GO:0005802,GO:0005829,GO:0005905,GO:0006886,GO:0008565,GO:0009615,GO:0016192,GO:0030121,GO:0042147,GO:0043195,GO:0043231	Golgi apparatus|trans-Golgi network|cytosol|clathrin-coated pit|intracellular protein transport|protein transporter activity|response to virus|vesicle-mediated transport|AP-1 adaptor complex|retrograde transport, endosome to Golgi|terminal bouton|intracellular membrane-bounded organelle	path:ecb04142,path:ecb05170	Lysosome|Human immunodeficiency virus 1 infection
AP1S2	1194.44	0.154088	2.68052	1.33149	0.413037	0.00735072	0.0210487	2.52405	2.40818	2.48394	2.26048	2.33849	2.95494	4.34518	3.96438	2.71266	2.81001	GeneID:100629680,VGNC:VGNC:49470	Ap1s2	AP-1 complex subunit sigma-2	GO:0005794,GO:0005905,GO:0006886,GO:0008542,GO:0016182,GO:0016192,GO:0030117,GO:0030659,GO:0036465,GO:0043231,GO:0045444,GO:0050885,GO:0060612,GO:0098793,GO:0098794	Golgi apparatus|clathrin-coated pit|intracellular protein transport|visual learning|synaptic vesicle budding from endosome|vesicle-mediated transport|membrane coat|cytoplasmic vesicle membrane|synaptic vesicle recycling|intracellular membrane-bounded organelle|fat cell differentiation|neuromuscular process controlling balance|adipose tissue development|presynapse|postsynapse
AP1S3	126.763	0.253777	-5.37666	0.388376	-1.36447	7.59e-08	8.34e-07	1.8041	1.6234	1.204	1.42378	2.71487	0.547814	0.744699	0.823283	0.743069	0.736736	GeneID:100061230	Ap1s3	AP-1 complex subunit sigma-3	GO:0005794,GO:0005905,GO:0006605,GO:0016192,GO:0030117,GO:0030659,GO:0043231	Golgi apparatus|clathrin-coated pit|protein targeting|vesicle-mediated transport|membrane coat|cytoplasmic vesicle membrane|intracellular membrane-bounded organelle	path:ecb04142,path:ecb05170	Lysosome|Human immunodeficiency virus 1 infection
AP2A1	9178.35	0.0912125	-2.16705	0.871962	-0.197662	0.0302308	0.0679474	46.6484	51.9033	54.3355	47.6215	47.6223	45.9794	49.7018	48.7871	40.4474	42.4591	GeneID:100056103,VGNC:VGNC:15377	AP2A1	AP-2 complex subunit alpha-1	GO:0005829,GO:0005886,GO:0006886,GO:0006895,GO:0006897,GO:0008022,GO:0010976,GO:0016020,GO:0016323,GO:0016324,GO:0019886,GO:0019901,GO:0030122,GO:0030130,GO:0030666,GO:0030669,GO:0032433,GO:0032802,GO:0034383,GO:0035615,GO:0036020,GO:0044877,GO:0045334,GO:0048013,GO:0048260,GO:0050690,GO:0050750,GO:0060071,GO:0061024,GO:0072583,GO:1900126	cytosol|plasma membrane|intracellular protein transport|Golgi to endosome transport|endocytosis|protein C-terminus binding|positive regulation of neuron projection development|membrane|basolateral plasma membrane|apical plasma membrane|antigen processing and presentation of exogenous peptide antigen via MHC class II|protein kinase binding|AP-2 adaptor complex|clathrin coat of trans-Golgi network …
AP2A2	7699.52	0.059694	0.347553	1.01448	0.0207468	0.728176	0.808322	19.3726	19.8461	21.81	19.5602	19.9693	21.1694	21.9719	22.3011	21.2799	20.6073	GeneID:100056318,VGNC:VGNC:15378	AP2A2	AP-2 complex subunit alpha-2	GO:0006886,GO:0008289,GO:0030122,GO:0035615,GO:0048268,GO:0072583	intracellular protein transport|lipid binding|AP-2 adaptor complex|clathrin adaptor activity|clathrin coat assembly|clathrin-dependent endocytosis
AP2B1	9762.66	0.0908779	-1.20975	0.926627	-0.109939	0.226377	0.340161	28.8402	27.8506	32.1976	29.4878	27.9474	28.734	31.372	30.5551	25.8871	25.9605	GeneID:100058050,VGNC:VGNC:15379	AP2B1	AP-1 complex subunit beta-1	GO:0005794,GO:0006886,GO:0016192,GO:0030131,GO:0030276,GO:0030665	Golgi apparatus|intracellular protein transport|vesicle-mediated transport|clathrin adaptor complex|clathrin binding|clathrin-coated vesicle membrane
AP2M1	26860	0.119851	-4.15648	0.70801	-0.498159	3.23e-05	0.000187831	273.479	285.81	245.07	296.339	288.354	200.87	236.452	236.016	182.027	179.131	GeneID:100058961,VGNC:VGNC:15380	AP2M1	AP-2 complex subunit mu	GO:0005886,GO:0005905,GO:0006886,GO:0006897,GO:0008289,GO:0030131	plasma membrane|clathrin-coated pit|intracellular protein transport|endocytosis|lipid binding|clathrin adaptor complex
AP2S1	5832.56	0.104403	-2.7355	0.820403	-0.285595	0.00622851	0.0182713	117.704	117.984	120.409	125.574	120.717	108.186	111.671	117.466	93.7978	88.3796	GeneID:100071193,VGNC:VGNC:15381	Ap2s1	AP-2 complex subunit sigma	GO:0005886,GO:0006886,GO:0006897,GO:0008565,GO:0030122	plasma membrane|intracellular protein transport|endocytosis|protein transporter activity|AP-2 adaptor complex
AP3B1	6490.27	0.0982717	-0.917573	0.939411	-0.0901715	0.358842	0.481557	17.3685	16.6932	17.1942	17.1001	17.1503	18.1185	14.7034	14.0857	19.1874	18.5757	GeneID:100065436,VGNC:VGNC:15382	AP3B1	AP-3 complex subunit beta-1	GO:0005794,GO:0006886,GO:0008089,GO:0030123,GO:0030131,GO:0030665,GO:0048490,GO:1904115	Golgi apparatus|intracellular protein transport|anterograde axonal transport|AP-3 adaptor complex|clathrin adaptor complex|clathrin-coated vesicle membrane|anterograde synaptic vesicle transport|axon cytoplasm
AP3B2	182.056	0.166255	3.24274	1.45309	0.539122	0.00118385	0.00439101	0.622224	0.515016	0.740425	0.773717	0.518533	0.986505	0.954581	0.909788	0.878387	1.12992	GeneID:100146798,VGNC:VGNC:15383	Ap3b2	AP-3 complex subunit beta-2	GO:0005802,GO:0006886,GO:0008089,GO:0016192,GO:0030123,GO:0030665,GO:0048490,GO:1904115	trans-Golgi network|intracellular protein transport|anterograde axonal transport|vesicle-mediated transport|AP-3 adaptor complex|clathrin-coated vesicle membrane|anterograde synaptic vesicle transport|axon cytoplasm
AP3D1	20816.7	0.0722079	-3.78181	0.827553	-0.273076	0.000155694	0.000752037	76.8995	79.8854	80.4113	79.1369	80.2066	67.4472	71.4084	76.1589	63.8679	66.378	GeneID:100068522,VGNC:VGNC:15384	AP3D1	AP-3 complex subunit delta-1	GO:0000139,GO:0005886,GO:0006623,GO:0006886,GO:0006896,GO:0008089,GO:0010008,GO:0016182,GO:0030123,GO:0035646,GO:0043195,GO:0048007,GO:0048490,GO:0048499,GO:0051138,GO:0061088,GO:0072657,GO:0098794,GO:0098830,GO:0098943,GO:0098978,GO:1904115	Golgi membrane|plasma membrane|protein targeting to vacuole|intracellular protein transport|Golgi to vacuole transport|anterograde axonal transport|endosome membrane|synaptic vesicle budding from endosome|AP-3 adaptor complex|endosome to melanosome transport|terminal bouton|antigen processing and presentation, exogenous lipid antigen via MHC class Ib|anterograde synaptic vesicle transport|synapti…
AP3M1	4414.32	0.0694282	-2.04007	0.906489	-0.141639	0.041343	0.0878109	23.3906	20.21	20.2908	19.7854	19.4862	19.7494	20.478	18.8537	20.7225	18.5146	GeneID:100064191,VGNC:VGNC:15385	AP3M1	AP-3 complex subunit mu-1	GO:0005764,GO:0005765,GO:0005794,GO:0006622,GO:0008089,GO:0016032,GO:0017137,GO:0030131,GO:0030659,GO:0048490,GO:1904115	lysosome|lysosomal membrane|Golgi apparatus|protein targeting to lysosome|anterograde axonal transport|viral process|Rab GTPase binding|clathrin adaptor complex|cytoplasmic vesicle membrane|anterograde synaptic vesicle transport|axon cytoplasm
AP3M2	607.322	0.116016	-0.53281	0.958058	-0.0618144	0.594165	0.697583	2.55568	2.26306	2.65148	2.5131	2.86809	2.65855	2.94221	2.6076	2.22452	2.51259	GeneID:100050305,VGNC:VGNC:15386	AP3M2	AP-3 complex subunit mu-2	GO:0005794,GO:0006886,GO:0008089,GO:0030119,GO:0030131,GO:0030659,GO:0048490,GO:1904115	Golgi apparatus|intracellular protein transport|anterograde axonal transport|AP-type membrane coat adaptor complex|clathrin adaptor complex|cytoplasmic vesicle membrane|anterograde synaptic vesicle transport|axon cytoplasm
AP3S1	1045.18	0.115722	0.306151	1.02486	0.0354284	0.75949	0.831141	2.62106	2.21068	2.84801	2.78192	2.70193	2.86747	2.64886	2.34616	3.2184	3.15538	GeneID:100073158,VGNC:VGNC:15387	Ap3s1	AP-3 complex subunit sigma-1	GO:0005802,GO:0006886,GO:0008089,GO:0016020,GO:0016192,GO:0030123,GO:0030659,GO:0043231,GO:0048490,GO:1904115	trans-Golgi network|intracellular protein transport|anterograde axonal transport|membrane|vesicle-mediated transport|AP-3 adaptor complex|cytoplasmic vesicle membrane|intracellular membrane-bounded organelle|anterograde synaptic vesicle transport|axon cytoplasm
AP3S2	1372.39	0.12437	-3.19941	0.758957	-0.397911	0.0013771	0.00499988	16.4486	17.0834	12.0509	16.5802	16.9082	13.9989	12.2557	12.0919	13.2849	11.5583	GeneID:100069456,VGNC:VGNC:50574	AP3S2	AP-3 complex subunit sigma-2	GO:0005794,GO:0006886,GO:0008089,GO:0030123,GO:0030659,GO:0043231,GO:0048490,GO:1904115	Golgi apparatus|intracellular protein transport|anterograde axonal transport|AP-3 adaptor complex|cytoplasmic vesicle membrane|intracellular membrane-bounded organelle|anterograde synaptic vesicle transport|axon cytoplasm
AP4B1	967.008	0.0925343	-0.951404	0.940802	-0.0880375	0.341399	0.463949	6.40078	5.66286	5.72655	5.8284	6.16631	4.91571	6.33184	6.2852	5.76263	6.21013	GeneID:100059318,VGNC:VGNC:15388	AP4B1	AP-4 complex subunit beta-1	GO:0005802,GO:0005829,GO:0006605,GO:0008104,GO:0016192,GO:0019898,GO:0030124,GO:0030131,GO:0030276,GO:0031904,GO:0032588	trans-Golgi network|cytosol|protein targeting|protein localization|vesicle-mediated transport|extrinsic component of membrane|AP-4 adaptor complex|clathrin adaptor complex|clathrin binding|endosome lumen|trans-Golgi network membrane
AP4E1	1762.81	0.066439	5.53513	1.29034	0.367749	3.11e-08	3.7e-07	4.30614	4.20638	4.30946	3.78535	3.99997	5.25159	5.90768	5.72576	5.80201	5.26683	GeneID:100055314,VGNC:VGNC:15389	AP4E1	AP-4 complex subunit epsilon-1	GO:0006605,GO:0008104,GO:0016192,GO:0030124,GO:0031904,GO:0032588	protein targeting|protein localization|vesicle-mediated transport|AP-4 adaptor complex|endosome lumen|trans-Golgi network membrane
AP4M1	536.872	0.0797559	-2.90401	0.851683	-0.231612	0.00368417	0.0116882	6.15426	5.64955	6.20347	5.40973	5.60009	4.78896	5.35465	5.19076	4.99791	5.66631	GeneID:100068686,VGNC:VGNC:15390	AP4M1	AP-4 complex subunit mu-1	GO:0005769,GO:0005802,GO:0005829,GO:0006605,GO:0006622,GO:0006886,GO:0006895,GO:0008104,GO:0019904,GO:0030124,GO:0030131,GO:0090160,GO:1903361	early endosome|trans-Golgi network|cytosol|protein targeting|protein targeting to lysosome|intracellular protein transport|Golgi to endosome transport|protein localization|protein domain specific binding|AP-4 adaptor complex|clathrin adaptor complex|Golgi to lysosome transport|protein localization to basolateral plasma membrane
AP4S1	529.702	0.142325	0.222461	1.02219	0.0316618	0.823955	0.87946	7.53908	7.17792	5.18381	6.30826	6.55791	5.40672	7.25932	7.33128	8.29879	6.99625	GeneID:100050137,VGNC:VGNC:15391	AP4S1	AP-4 complex subunit sigma-1	GO:0006605,GO:0008104,GO:0030124,GO:0031904,GO:0032588,GO:0043231	protein targeting|protein localization|AP-4 adaptor complex|endosome lumen|trans-Golgi network membrane|intracellular membrane-bounded organelle
AP5B1	557.823	0.304289	-0.121131	0.974775	-0.0368589	0.903587	0.935806	2.05937	2.67796	6.3569	2.47349	2.44817	3.04103	4.00165	4.02824	2.51035	2.76441	GeneID:100057559	AP5B1	AP-5 complex subunit beta-1	GO:0015031,GO:0016197,GO:0030119	protein transport|endosomal transport|AP-type membrane coat adaptor complex
AP5M1	1370.7	0.129871	3.19077	1.33274	0.41439	0.00141893	0.00512963	6.69351	6.15562	8.84102	6.9078	7.05851	8.4097	11.2615	10.9616	10.3365	9.03039	GeneID:100050758,VGNC:VGNC:15392	AP5M1	AP-5 complex subunit mu-1	GO:0005764,GO:0005765,GO:0005770,GO:0005829,GO:0015031,GO:0016020,GO:0016197,GO:0030119,GO:0031902	lysosome|lysosomal membrane|late endosome|cytosol|protein transport|membrane|endosomal transport|AP-type membrane coat adaptor complex|late endosome membrane
AP5S1	971.295	0.140266	2.41076	1.26413	0.338148	0.0159193	0.0402776	6.01081	7.26079	6.15286	6.01168	6.12028	8.90637	9.37213	9.76684	7.16691	6.64549	GeneID:100052366,VGNC:VGNC:15393	AP5S1	AP-5 complex subunit sigma-1	GO:0000724,GO:0005654,GO:0005764,GO:0005765,GO:0005770,GO:0005829,GO:0015031,GO:0016197,GO:0030119,GO:0031902	double-strand break repair via homologous recombination|nucleoplasm|lysosome|lysosomal membrane|late endosome|cytosol|protein transport|endosomal transport|AP-type membrane coat adaptor complex|late endosome membrane
AP5Z1	762.58	0.186344	2.91162	1.45656	0.542563	0.00359555	0.0114346	4.03182	3.71873	3.4587	3.95466	3.75351	4.8292	7.23157	7.57464	3.9725	5.33359	GeneID:100060677,VGNC:VGNC:15394	AP5Z1	AP-5 complex subunit zeta-1	GO:0000724,GO:0005634,GO:0005654,GO:0005737,GO:0015031,GO:0016197,GO:0016607,GO:0030119,GO:0044599	double-strand break repair via homologous recombination|nucleus|nucleoplasm|cytoplasm|protein transport|endosomal transport|nuclear speck|AP-type membrane coat adaptor complex|AP-5 adaptor complex
APAF1	4329.96	0.102213	1.32252	1.09823	0.135179	0.185994	0.292639	10.7995	9.29895	11.2706	8.7579	9.25002	10.8479	10.9801	9.76487	13.4407	12.049	GeneID:100052552,VGNC:VGNC:15395	APAF1	Apoptotic protease-activating factor 1
APBA1	76.1074	0.217144	-3.81826	0.562875	-0.829113	0.000134395	0.000659561	0.226216	0.266745	0.191149	0.28305	0.241435	0.138759	0.148347	0.184582	0.129767	0.112853	GeneID:100056735,VGNC:VGNC:15396	APBA1	Amyloid-beta A4 precursor protein-binding family A member 1	GO:0001540,GO:0001701,GO:0005634,GO:0005737,GO:0005794,GO:0005829,GO:0005886,GO:0006886,GO:0007155,GO:0007268,GO:0007269,GO:0007399,GO:0007626,GO:0008021,GO:0008088,GO:0010468,GO:0014047,GO:0014051,GO:0035264,GO:0043197,GO:0045202,GO:0048471,GO:0048787,GO:0065003,GO:0098685,GO:0098978,GO:2000300	amyloid-beta binding|in utero embryonic development|nucleus|cytoplasm|Golgi apparatus|cytosol|plasma membrane|intracellular protein transport|cell adhesion|chemical synaptic transmission|neurotransmitter secretion|nervous system development|locomotory behavior|synaptic vesicle|axo-dendritic transport|regulation of gene expression|glutamate secretion|gamma-aminobutyric acid secretion|multicellular…
APBA2	152.622	0.638755	5.77755	12.9102	3.69044	7.58e-09	1.03e-07	0.060548	0.0798196	0.104322	0.0754705	0.0765378	0.2917	2.19795	2.34045	0.22749	0.289587	GeneID:100059336,VGNC:VGNC:15397	Apba2	Amyloid-beta A4 precursor protein-binding family A member 2	GO:0001540,GO:0001701,GO:0005546,GO:0005737,GO:0005829,GO:0005886,GO:0007268,GO:0007626,GO:0008021,GO:0010468,GO:0015031,GO:0016079,GO:0035264,GO:0043197,GO:0045202,GO:0098685,GO:2000300	amyloid-beta binding|in utero embryonic development|phosphatidylinositol-4,5-bisphosphate binding|cytoplasm|cytosol|plasma membrane|chemical synaptic transmission|locomotory behavior|synaptic vesicle|regulation of gene expression|protein transport|synaptic vesicle exocytosis|multicellular organism growth|dendritic spine|synapse|Schaffer collateral - CA1 synapse|regulation of synaptic vesicle exoc…
APBA3	2115.61	0.162612	0.612231	1.07144	0.099556	0.540385	0.651938	17.0481	15.541	22.9585	14.1593	14.8305	17.514	23.0118	21.3533	15.6204	17.477	GeneID:100146445	APBA3	Amyloid-beta A4 precursor protein-binding family A member 3	GO:0001540,GO:0001701,GO:0004857,GO:0005737,GO:0005886,GO:0007268,GO:0010468,GO:0015031,GO:0019899,GO:0043086,GO:0043197,GO:0045202,GO:0048471	amyloid-beta binding|in utero embryonic development|enzyme inhibitor activity|cytoplasm|plasma membrane|chemical synaptic transmission|regulation of gene expression|protein transport|enzyme binding|negative regulation of catalytic activity|dendritic spine|synapse|perinuclear region of cytoplasm
APBB1	1011.11	0.143016	-1.51119	0.860875	-0.216124	0.130741	0.222386	3.58461	3.87827	3.34813	4.01958	4.26072	4.0558	3.01152	2.69407	3.51843	4.06471	GeneID:100069964,VGNC:VGNC:15398	APBB1	Amyloid-beta A4 precursor protein-binding family B member 1	GO:0000122,GO:0001540,GO:0003682,GO:0005634,GO:0005654,GO:0005737,GO:0005886,GO:0006302,GO:0006355,GO:0006915,GO:0006974,GO:0007050,GO:0007165,GO:0007409,GO:0008134,GO:0010039,GO:0010976,GO:0016607,GO:0030027,GO:0030308,GO:0030426,GO:0032991,GO:0042393,GO:0042734,GO:0043025,GO:0043065,GO:0043197,GO:0043967,GO:0044304,GO:0044877,GO:0045202,GO:0045211,GO:0045739,GO:0045893,GO:0045944,GO:0048156,GO:…	negative regulation of transcription by RNA polymerase II|amyloid-beta binding|chromatin binding|nucleus|nucleoplasm|cytoplasm|plasma membrane|double-strand break repair|regulation of transcription, DNA-templated|apoptotic process|cellular response to DNA damage stimulus|cell cycle arrest|signal transduction|axonogenesis|transcription factor binding|response to iron ion|positive regulation of neu…
APBB1IP	348.493	0.800388	-1.84509	0.359288	-1.47679	0.0650248	0.127173	3.80552	3.22506	2.83503	3.43333	3.34236	2.30347	0.177963	0.0594744	1.85759	1.92487	GeneID:100065539,VGNC:VGNC:15399	APBB1IP	Amyloid beta A4 precursor protein-binding family B member 1-interacting protein	GO:0002291,GO:0005829,GO:0005856,GO:0005886,GO:0005925,GO:0007165,GO:0030027,GO:0042101,GO:0045785	T cell activation via T cell receptor contact with antigen bound to MHC molecule on antigen presenting cell|cytosol|cytoskeleton|plasma membrane|focal adhesion|signal transduction|lamellipodium|T cell receptor complex|positive regulation of cell adhesion
APBB2	21469.8	0.109413	-3.87588	0.745319	-0.42407	0.000106242	0.00053785	70.5504	65.6864	47.8131	62.8222	64.127	43.6065	48.8234	49.6661	51.3762	50.7607	GeneID:100054890,VGNC:VGNC:15400	APBB2	Amyloid-beta A4 precursor protein-binding family B member 2	GO:0001540,GO:0001764,GO:0005634,GO:0005737,GO:0006355,GO:0007050,GO:0007411,GO:0008134,GO:0016020,GO:0030027,GO:0030198,GO:0030308,GO:0030426,GO:0035556,GO:0043065,GO:0043066,GO:0045202	amyloid-beta binding|neuron migration|nucleus|cytoplasm|regulation of transcription, DNA-templated|cell cycle arrest|axon guidance|transcription factor binding|membrane|lamellipodium|extracellular matrix organization|negative regulation of cell growth|growth cone|intracellular signal transduction|positive regulation of apoptotic process|negative regulation of apoptotic process|synapse
APBB3	542.615	0.1443	1.83768	1.20178	0.265177	0.0661102	0.128892	4.98806	3.95382	3.69519	3.98853	3.53956	5.03086	4.10512	4.39298	6.28848	5.72644	GeneID:100061937,VGNC:VGNC:49367	APBB3	Amyloid-beta A4 precursor protein-binding family B member 3	GO:0001540,GO:0005634,GO:0005737,GO:0005829,GO:0006355,GO:0008134,GO:0015629	amyloid-beta binding|nucleus|cytoplasm|cytosol|regulation of transcription, DNA-templated|transcription factor binding|actin cytoskeleton
APC	15796.2	0.121559	6.83578	1.77886	0.830953	8.16e-12	1.98e-10	20.2562	18.9835	22.7455	17.0086	17.1485	29.551	41.5142	39.9698	36.1662	32.4577	GeneID:100064431	APC	Adenomatous polyposis coli protein			path:ecb04310,path:ecb04390,path:ecb04550,path:ecb04810,path:ecb04934,path:ecb05165,path:ecb05200,path:ecb05206,path:ecb05210,path:ecb05213,path:ecb05217,path:ecb05224,path:ecb05225,path:ecb05226	Wnt signaling pathway|Hippo signaling pathway|Signaling pathways regulating pluripotency of stem cells|Regulation of actin cytoskeleton|Cushing syndrome|Human papillomavirus infection|Pathways in cancer|MicroRNAs in cancer|Colorectal cancer|Endometrial cancer|Basal cell carcinoma|Breast cancer|Hepatocellular carcinoma|Gastric cancer
APC2	339.621	0.214619	-5.84463	0.419177	-1.25437	5.08e-09	7.2e-08	0.831902	0.875686	0.632263	0.815143	0.804629	0.452165	0.223695	0.321904	0.281109	0.47112	GeneID:100147102	APC2	Adenomatous polyposis coli protein 2	GO:0000226,GO:0001708,GO:0005737,GO:0005794,GO:0005829,GO:0005874,GO:0005884,GO:0007026,GO:0007389,GO:0008013,GO:0008017,GO:0015630,GO:0016055,GO:0016342,GO:0016477,GO:0030496,GO:0030877,GO:0031258,GO:0045171,GO:0045295,GO:0045595,GO:0045732,GO:0048471,GO:0090090,GO:0090630,GO:0098794	microtubule cytoskeleton organization|cell fate specification|cytoplasm|Golgi apparatus|cytosol|microtubule|actin filament|negative regulation of microtubule depolymerization|pattern specification process|beta-catenin binding|microtubule binding|microtubule cytoskeleton|Wnt signaling pathway|catenin complex|cell migration|midbody|beta-catenin destruction complex|lamellipodium membrane|intercellul…	path:ecb04310,path:ecb04390,path:ecb04550,path:ecb04810,path:ecb04934,path:ecb05165,path:ecb05200,path:ecb05206,path:ecb05210,path:ecb05213,path:ecb05217,path:ecb05224,path:ecb05225,path:ecb05226	Wnt signaling pathway|Hippo signaling pathway|Signaling pathways regulating pluripotency of stem cells|Regulation of actin cytoskeleton|Cushing syndrome|Human papillomavirus infection|Pathways in cancer|MicroRNAs in cancer|Colorectal cancer|Endometrial cancer|Basal cell carcinoma|Breast cancer|Hepatocellular carcinoma|Gastric cancer
APCDD1	21.3703	0.601202	-2.06191	0.423483	-1.23962	0.0392163	0.0840357	0.119643	0.0897714	0.186423	0.19884	0.14825	0.0925323	0.0437871	0.0151755	0.159305	0.0237653	GeneID:100055678,VGNC:VGNC:15401	APCDD1	Protein APCDD1	GO:0001942,GO:0005887,GO:0016055,GO:0017147,GO:0030178,GO:0042802,GO:0043615	hair follicle development|integral component of plasma membrane|Wnt signaling pathway|Wnt-protein binding|negative regulation of Wnt signaling pathway|identical protein binding|astrocyte cell migration
APCDD1L	112.786	0.467206	3.81375	3.43857	1.78181	0.000136876	0.000670175	0.0490332	0.103424	0.237903	0.0440049	0.0450779	0.226777	0.497125	0.362381	0.300325	0.33602	GeneID:100056293	APCDD1L	Protein APCDD1-like	GO:0016021	integral component of membrane
APEH	2764.68	0.0606155	-2.2765	0.908783	-0.137992	0.0228158	0.0542855	20.8413	20.1698	20.1397	20.3801	19.0532	18.8655	20.05	20.0196	17.9602	19.239	GeneID:100053100,VGNC:VGNC:15403	APEH	Acylamino-acid-releasing enzyme	GO:0003723,GO:0004252,GO:0005576,GO:0005829,GO:0006415,GO:0006508,GO:0008242,GO:0031965,GO:0042802,GO:0043312,GO:0050435,GO:0070062,GO:1904813	RNA binding|serine-type endopeptidase activity|extracellular region|cytosol|translational termination|proteolysis|omega peptidase activity|nuclear membrane|identical protein binding|neutrophil degranulation|amyloid-beta metabolic process|extracellular exosome|ficolin-1-rich granule lumen
APEX1	4873.93	0.0998208	-0.400731	0.972654	-0.0400013	0.688618	0.77706	52.0701	52.7372	55.2279	55.6001	53.9087	53.0608	63.3385	59.7998	51.8041	47.6897	GeneID:100072588,VGNC:VGNC:15404	APEX1	DNA-(apurinic or apyrimidinic site) lyase	GO:0003684,GO:0003691,GO:0003713,GO:0003723,GO:0003906,GO:0004528,GO:0005634,GO:0005654,GO:0005730,GO:0005737,GO:0005739,GO:0005783,GO:0005813,GO:0006281,GO:0006284,GO:0006310,GO:0008311,GO:0008408,GO:0016491,GO:0016607,GO:0016890,GO:0031490,GO:0042981,GO:0043488,GO:0045454,GO:0046872,GO:0048471,GO:0080111,GO:0097698,GO:0140078	damaged DNA binding|double-stranded telomeric DNA binding|transcription coactivator activity|RNA binding|DNA-(apurinic or apyrimidinic site) endonuclease activity|phosphodiesterase I activity|nucleus|nucleoplasm|nucleolus|cytoplasm|mitochondrion|endoplasmic reticulum|centrosome|DNA repair|base-excision repair|DNA recombination|double-stranded DNA 3'-5' exodeoxyribonuclease activity|3'-5' exonucle…
APEX2	1041.77	0.133557	-6.73636	0.536003	-0.899686	1.62e-11	3.73e-10	11.7401	12.2432	9.52091	11.6458	12.8101	7.48689	5.56975	5.45136	7.38432	6.87325	GeneID:100062550,VGNC:VGNC:15405	APEX2	DNA-(apurinic or apyrimidinic site) lyase 2	GO:0003677,GO:0003906,GO:0004519,GO:0004528,GO:0005634,GO:0005739,GO:0006284,GO:0006310,GO:0007049,GO:0008270,GO:0008311,GO:0140078	DNA binding|DNA-(apurinic or apyrimidinic site) endonuclease activity|endonuclease activity|phosphodiesterase I activity|nucleus|mitochondrion|base-excision repair|DNA recombination|cell cycle|zinc ion binding|double-stranded DNA 3'-5' exodeoxyribonuclease activity|class I DNA-(apurinic or apyrimidinic site) endonuclease activity
APH1A	3042.68	0.0933249	-0.268901	0.982756	-0.0250951	0.788006	0.852895	32.2935	32.54	34.919	31.9838	31.4066	34.607	35.1353	38.1968	30.0802	30.4297	GeneID:100054581,VGNC:VGNC:15406	Aph1a	Gamma-secretase subunit APH-1A	GO:0001656,GO:0004175,GO:0005739,GO:0005783,GO:0005789,GO:0005794,GO:0005886,GO:0005887,GO:0006509,GO:0007219,GO:0007220,GO:0008233,GO:0016021,GO:0016485,GO:0031293,GO:0032580,GO:0034205,GO:0042982,GO:0042987,GO:0043085,GO:0070765,GO:0099056	metanephros development|endopeptidase activity|mitochondrion|endoplasmic reticulum|endoplasmic reticulum membrane|Golgi apparatus|plasma membrane|integral component of plasma membrane|membrane protein ectodomain proteolysis|Notch signaling pathway|Notch receptor processing|peptidase activity|integral component of membrane|protein processing|membrane protein intracellular domain proteolysis|Golgi …
APH1B	658.692	0.0990025	-0.851908	0.943215	-0.084341	0.394265	0.516618	1.69811	1.62807	2.03028	1.59446	1.76896	1.5824	1.87768	1.77169	1.61778	1.80119	GeneID:100067205,VGNC:VGNC:15407	APH1B	Gamma-secretase subunit APH-1B	GO:0007219,GO:0008233,GO:0016021,GO:0016485,GO:0030133,GO:0043085	Notch signaling pathway|peptidase activity|integral component of membrane|protein processing|transport vesicle|positive regulation of catalytic activity
API5	2699.69	0.0643933	-2.41168	0.897948	-0.155296	0.0158793	0.0401886	12.7931	12.3069	12.9181	13.4442	13.8348	12.3194	11.7718	12.0523	12.9776	12.6835	GeneID:100050009,VGNC:VGNC:15408	API5	Apoptosis inhibitor 5
APIP	1372.5	0.116944	-4.87256	0.673702	-0.569818	1.1e-06	9.13e-06	29.9424	27.4107	21.2534	27.6696	27.7789	19.8114	17.2128	18.629	21.787	17.6958	GeneID:100060978	Apip	Methylthioribulose-1-phosphate dehydratase	GO:0005737,GO:0006915,GO:0008270,GO:0019284,GO:0019509,GO:0042802,GO:0043066,GO:0046570,GO:0051289,GO:0070269,GO:0070372	cytoplasm|apoptotic process|zinc ion binding|L-methionine salvage from S-adenosylmethionine|L-methionine salvage from methylthioadenosine|identical protein binding|negative regulation of apoptotic process|methylthioribulose 1-phosphate dehydratase activity|protein homotetramerization|pyroptosis|regulation of ERK1 and ERK2 cascade	path:ecb00270	Cysteine and methionine metabolism
APLF	441.48	0.139662	2.40621	1.2623	0.336055	0.0161192	0.0406795	4.28948	3.00566	3.43571	3.21759	2.64531	4.03718	3.88731	4.68942	5.05672	4.3515	GeneID:100061683	APLF	Aprataxin and PNK-like factor	GO:0000012,GO:0000166,GO:0003906,GO:0004520,GO:0005634,GO:0005654,GO:0005829,GO:0006302,GO:0006974,GO:0008408,GO:0035861,GO:0045191,GO:0046872,GO:0051106,GO:0140078	single strand break repair|nucleotide binding|DNA-(apurinic or apyrimidinic site) endonuclease activity|endodeoxyribonuclease activity|nucleus|nucleoplasm|cytosol|double-strand break repair|cellular response to DNA damage stimulus|3'-5' exonuclease activity|site of double-strand break|regulation of isotype switching|metal ion binding|positive regulation of DNA ligation|class I DNA-(apurinic or ap…
APLN	326.702	0.849897	-2.24572	0.266345	-1.90863	0.0247221	0.057921	0.623435	0.840191	11.3874	0.962803	0.821868	1.22639	0.616096	0.486145	0.953956	0.779232	GeneID:102149746	APLN	Apelin	GO:0001525,GO:0002026,GO:0005102,GO:0005179,GO:0005576,GO:0005615,GO:0006955,GO:0007165,GO:0007186,GO:0007369,GO:0007595,GO:0010629,GO:0031652,GO:0031704,GO:0040037,GO:0042327,GO:0042756,GO:0042803,GO:0043576,GO:0045776,GO:0045823,GO:0045906,GO:0048471,GO:0051461,GO:0051466,GO:0060183,GO:0060976,GO:1902895,GO:1904022,GO:1904706,GO:1905564	angiogenesis|regulation of the force of heart contraction|signaling receptor binding|hormone activity|extracellular region|extracellular space|immune response|signal transduction|G protein-coupled receptor signaling pathway|gastrulation|lactation|negative regulation of gene expression|positive regulation of heat generation|apelin receptor binding|negative regulation of fibroblast growth factor re…	path:ecb04080,path:ecb04371	Neuroactive ligand-receptor interaction|Apelin signaling pathway
APLNR	26.6506	0.590571	6.24164	12.8717	3.68613	4.33e-10	7.58e-09	0.00447753	0.0214643	0.0370303	0.0111621	0.0082327	0.331866	0.268018	0.261247	0.0964939	0.148307	GeneID:100066889,VGNC:VGNC:15409	Aplnr	Apelin receptor	GO:0001525,GO:0001570,GO:0004930,GO:0005886,GO:0007186,GO:0007369,GO:0007507,GO:0007512,GO:0016020,GO:0016021,GO:0043951,GO:0045766,GO:0050878,GO:0051281,GO:0060976,GO:1903589,GO:1904325	angiogenesis|vasculogenesis|G protein-coupled receptor activity|plasma membrane|G protein-coupled receptor signaling pathway|gastrulation|heart development|adult heart development|membrane|integral component of membrane|negative regulation of cAMP-mediated signaling|positive regulation of angiogenesis|regulation of body fluid levels|positive regulation of release of sequestered calcium ion into c…
APLP1	219.571	0.319925	3.26822	2.06421	1.04559	0.00108225	0.00405706	0.782947	1.14683	1.17246	0.831331	1.03303	1.64778	3.15288	3.35566	1.42253	1.15093	GeneID:100060016,VGNC:VGNC:15410	APLP1	Amyloid-like protein 1	GO:0005604,GO:0005886,GO:0006897,GO:0006915,GO:0007155,GO:0007399,GO:0008201,GO:0009887,GO:0016021,GO:0031694,GO:0031695,GO:0031696,GO:0042802,GO:0046914,GO:0048471,GO:0071874,GO:0106072	basement membrane|plasma membrane|endocytosis|apoptotic process|cell adhesion|nervous system development|heparin binding|animal organ morphogenesis|integral component of membrane|alpha-2A adrenergic receptor binding|alpha-2B adrenergic receptor binding|alpha-2C adrenergic receptor binding|identical protein binding|transition metal ion binding|perinuclear region of cytoplasm|cellular response to n…
APLP2	9076.7	0.109469	-8.99162	0.505469	-0.984305	2.44e-19	1.87e-17	62.4035	63.6733	53.3275	65.6318	70.0027	36.4529	28.6192	30.7892	35.8999	36.2064	GeneID:100072668,VGNC:VGNC:15411	APLP2	Amyloid-like protein 2	GO:0002576,GO:0003677,GO:0004867,GO:0005634,GO:0005788,GO:0005886,GO:0007186,GO:0008201,GO:0016020,GO:0016021,GO:0031092,GO:0042802,GO:0043687,GO:0044267,GO:0046914,GO:0070062	platelet degranulation|DNA binding|serine-type endopeptidase inhibitor activity|nucleus|endoplasmic reticulum lumen|plasma membrane|G protein-coupled receptor signaling pathway|heparin binding|membrane|integral component of membrane|platelet alpha granule membrane|identical protein binding|post-translational protein modification|cellular protein metabolic process|transition metal ion binding|extr…
APMAP	6132.59	0.0874162	-7.13373	0.649047	-0.623604	9.77e-13	2.84e-11	38.508	36.5677	35.1266	39.6164	39.0652	29.5324	24.7754	24.9161	24.3974	25.3999	GeneID:100057777,VGNC:VGNC:15412	APMAP	Adipocyte plasma membrane-associated protein	GO:0004064,GO:0005783,GO:0009058,GO:0009986,GO:0016020,GO:0016021,GO:0016844	arylesterase activity|endoplasmic reticulum|biosynthetic process|cell surface|membrane|integral component of membrane|strictosidine synthase activity
APOA1	14.6512	0.515917	2.19449	2.19189	1.13217	0.0282003	0.0642818	0.0508342	0.243687	0.20242	0.197128	0.0467336	0.385145	0.301116	0.280121	0.422829	0.329008	GeneID:100062583,VGNC:VGNC:15413	APOA1	Apolipoprotein A-I	GO:0006869,GO:0008203,GO:0008289,GO:0034364,GO:0042157	lipid transport|cholesterol metabolic process|lipid binding|high-density lipoprotein particle|lipoprotein metabolic process
APOA5	33.9327	0.329129	0.621757	1.1524	0.204638	0.534101	0.646627	0.168011	0.231956	0.216143	0.217795	0.179171	0.252373	0.320562	0.274478	0.106717	0.268651	GeneID:100071101,VGNC:VGNC:15415	APOA5	Apolipoprotein A-V	GO:0005543,GO:0005576,GO:0005615,GO:0005788,GO:0006641,GO:0006695,GO:0006869,GO:0008047,GO:0008201,GO:0008289,GO:0010873,GO:0010898,GO:0010902,GO:0015485,GO:0017127,GO:0019216,GO:0019433,GO:0019899,GO:0030300,GO:0031210,GO:0032374,GO:0033344,GO:0033700,GO:0034361,GO:0034364,GO:0034372,GO:0034380,GO:0035473,GO:0042157,GO:0042246,GO:0042627,GO:0042632,GO:0043687,GO:0043691,GO:0044267,GO:0045723,GO:…	phospholipid binding|extracellular region|extracellular space|endoplasmic reticulum lumen|triglyceride metabolic process|cholesterol biosynthetic process|lipid transport|enzyme activator activity|heparin binding|lipid binding|positive regulation of cholesterol esterification|positive regulation of triglyceride catabolic process|positive regulation of very-low-density lipoprotein particle remodeli…
APOB	5.72944	0.749695	0.983052	1.66669	0.73699	0.325582	0.448387	0.00700622	0.00111954	0.00751116	0.000970329	0.00751457	0.00923176	0.0109214	0.00454207	0.0119202	0.00533478	GeneID:100071824,VGNC:VGNC:15416	APOB	Apolipoprotein B-100
APOBEC1	2.20168	1.04347	0.842327	1.83902	0.87894	0.399605	0.521818	0	0.0645037	0.0206078	0.0186356	0.0618516	0.0221625	0.062925	0.109041	0.0763106	0.0512283	GeneID:100061100,VGNC:VGNC:15417	APOBEC1	C->U-editing enzyme APOBEC-1	GO:0003723,GO:0003729,GO:0004126,GO:0004131,GO:0005634,GO:0005654,GO:0005737,GO:0006396,GO:0006397,GO:0006629,GO:0006641,GO:0006970,GO:0008047,GO:0008270,GO:0010043,GO:0010332,GO:0016554,GO:0016556,GO:0017091,GO:0019904,GO:0032869,GO:0042127,GO:0042158,GO:0042953,GO:0043021,GO:0045471,GO:0048255,GO:0051592,GO:0051607,GO:0070383,GO:0080111,GO:0090209,GO:0090310,GO:0090366	RNA binding|mRNA binding|cytidine deaminase activity|cytosine deaminase activity|nucleus|nucleoplasm|cytoplasm|RNA processing|mRNA processing|lipid metabolic process|triglyceride metabolic process|response to osmotic stress|enzyme activator activity|zinc ion binding|response to zinc ion|response to gamma radiation|cytidine to uridine editing|mRNA modification|AU-rich element binding|protein domai…
APOBEC2	19.7828	0.579207	4.57737	6.28209	2.65124	4.71e-06	3.35e-05	0.0861379	0.0275283	0.105538	0.0357891	0.118784	0.17025	0.79221	0.474661	0.358239	0.672281	GeneID:100066057,VGNC:VGNC:15418	APOBEC2	C->U-editing enzyme APOBEC-2	GO:0003723,GO:0004126,GO:0005634,GO:0005737,GO:0006397,GO:0008270,GO:0016554,GO:0016556,GO:0042802,GO:0080111	RNA binding|cytidine deaminase activity|nucleus|cytoplasm|mRNA processing|zinc ion binding|cytidine to uridine editing|mRNA modification|identical protein binding|DNA demethylation
APOBEC3H	2.52425	1.56089	1.30982	4.12525	2.04448	0.190258	0.297651	0.0202134	0	0	0	0.0743316	0.0998785	0.0189054	0.176907	0	0.115434	GeneID:100070262	APOBEC3H	DNA dC->dU-editing enzyme APOBEC-3H	GO:0000932,GO:0004126,GO:0005634,GO:0005737,GO:0008270,GO:0010529,GO:0045087,GO:0048525,GO:0051607,GO:0070383	P-body|cytidine deaminase activity|nucleus|cytoplasm|zinc ion binding|negative regulation of transposition|innate immune response|negative regulation of viral process|defense response to virus|DNA cytosine deamination	path:ecb05170	Human immunodeficiency virus 1 infection
APOBEC3Z2A-Z2	4.72542	1.16781	1.18408	2.6077	1.38278	0.236382	0.352055	0	0.0161408	0.123761	0.0699479	0	0.133098	0.236186	0.0163712	0.152762	0.0384567	GeneID:100070250	APOBEC3F	DNA dC->dU-editing enzyme APOBEC-3F			path:ecb05170	Human immunodeficiency virus 1 infection
APOBEC3Z2E	22.92	0.695648	2.41626	3.2062	1.68086	0.015681	0.0398122	0.0675279	0.0323713	0.682577	0.617251	0.341444	0.63397	1.51579	1.97	0.995712	0.809834	GeneID:100302571	APOBEC3F	DNA dC->dU-editing enzyme APOBEC-3F			path:ecb05170	Human immunodeficiency virus 1 infection
[truncated: 16,129 more rows]
